# Supplementary material for: Machine learning applied to enzyme turnover numbers reveals protein structural correlates and improves metabolic models
Source: Nat Commun. 2018 Dec 7;9:5252. doi: 10.1038/s41467-018-07652-6 (PMC6286351; doi:10.1038/s41467-018-07652-6)
Supplement: Supplementary file 4 — Supplementary Data 1 [file 41467_2018_7652_MOESM4_ESM.xlsx]

## Sheet: K_12_MG1655_kinetomes_wo_transp
Supplementary Data 1: E. coli K-12 MG1655 vectors of kcat in vitro and kapp,max imputed with median or ensemble models as used for Figure 4.
bigg.id	kcat_in_vitro_median_imputed_s-1	kcat_in_vitro_ensemble_model_s-1	kappmax_median_imputed_s-1	kappmax_ensemble_model_s-1
13PPDH2_b	14	34.9766	6.2	2.90318
13PPDH2_f	14	13.2509	6.2	2.71761
23PDE2pp	14	15.731	6.2	14.6189
23PDE4pp	14	13.044	6.2	13.4196
23PDE7pp	14	15.8828	6.2	15.9541
23PDE9pp	14	11.5451	6.2	12.0954
2AGPEAT120	14	6.62246	6.2	4.78141
2AGPEAT140	14	6.887	6.2	9.36247
2AGPEAT141	14	9.76112	6.2	5.19008
2AGPEAT160	14	8.3351	6.2	23.2896
2AGPEAT161	14	11.136	6.2	4.70066
2AGPEAT180	14	6.57299	6.2	6.28566
2AGPEAT181	14	8.54743	6.2	5.92231
2AGPGAT120	14	9.03542	6.2	4.84575
2AGPGAT140	14	14.3648	6.2	7.22357
2AGPGAT141	14	7.87089	6.2	2.67934
2AGPGAT160	14	9.78908	6.2	2.68032
2AGPGAT161	14	9.5298	6.2	2.67934
2AGPGAT180	14	8.4453	6.2	2.70482
2AGPGAT181	14	8.31096	6.2	7.2206
2DDARAA_b	14	20.6404	6.2	2.69122
2DDARAA_f	14	40.9082	6.2	7.89506
2DGULRGx	14	16.8988	6.2	4.86008
2DGULRGy	14	10.1023	6.2	2.66974
2DGULRx	14	16.2431	6.2	5.5818
2DGULRy	14	12.6972	6.2	5.434
2DOXG6PP	14	105.813	6.2	2.74036
2HESR	14	14.9336	6.2	7.54437
2HPTCOAT	14	43.2043	6.2	13.9578
2MAHMP	14	27.873	6.2	2.82514
3AMACHYD	14	30.3789	6.2	6.02837
3HAD100	14	8.85146	6.2	2.58334
3HAD120	14	8.61725	6.2	2.58335
3HAD121	14	10.6877	6.2	2.58334
3HAD140	14	33.2841	6.2	2.69139
3HAD141	14	10.4446	6.2	2.58334
3HAD160	14	6.5798	6.2	2.58335
3HAD161	14	8.0782	6.2	2.58334
3HAD180	14	21.4359	6.2	2.62496
3HAD181	14	16.1296	6.2	4.6524
3HAD40	14	14.4431	6.2	3.78406
3HAD60	14	50.0459	6.2	9.83173
3HAD80	14	9.84609	6.2	2.58334
3HBZCT	14	27.376	6.2	8.2225
3HCINNMH	14	14.6319	6.2	3.86985
3HPADHi	14	11.7096	6.2	8.15808
3HPPPNH	14	17.3683	6.2	4.59297
3KGK	14	15.3866	6.2	13.0109
3NTD2pp	61	61	6.2	12.4546
3NTD4pp	14	20.005	6.2	13.0327
3NTD7pp	14	19.6155	6.2	15.5462
3NTD9pp	14	18.2601	6.2	10.9638
3OAR100_b	14	22.4163	6.2	5.93063
3OAR100_f	14	13.1431	6.2	2.58334
3OAR120_b	14	31.8517	6.2	46.668
3OAR120_f	14	13.1998	6.2	2.58334
3OAR121	14	15.2548	6.2	2.58334
3OAR140_b	14	22.2081	6.2	2.90196
3OAR140_f	14	19.4892	1.3	1.3
3OAR141	14	14.6247	6.2	2.58334
3OAR160_b	14	31.767	6.2	4.37782
3OAR160_f	14	13.4782	6.2	2.58334
3OAR161	14	18.1153	6.2	2.58335
3OAR180_b	14	17.2896	6.2	3.26781
3OAR180_f	14	27.005	6.2	2.59628
3OAR181	14	26.7362	6.2	4.7204
3OAR40_b	14	23.4576	6.2	4.29989
3OAR40_f	14	20.3735	6.2	3.29636
3OAR60_b	14	35.2234	6.2	4.49208
3OAR60_f	14	15.5932	6.2	4.07684
3OAR80_b	14	28.5322	6.2	11.4062
3OAR80_f	14	12.6378	6.2	2.58334
3OAS100	14	5.79935	6.2	2.58335
3OAS120	14	6.31444	6.2	2.58335
3OAS121	14	5.97623	6.2	2.58335
3OAS140	14	10.6036	6.2	4.22802
3OAS141	14	6.02061	6.2	2.58335
3OAS160	14	5.76668	6.2	2.58335
3OAS161	14	6.02141	6.2	2.58335
3OAS180	14	17.9763	6.2	4.67304
3OAS181	14	31.412	6.2	3.66782
3OAS60	14	6.75417	6.2	3.94745
3OAS80	14	5.95395	6.2	2.58335
3OXCOAT	14	15.3712	6.2	6.70091
3PEPTabcpp	14	17.7599	6.2	7.24518
3SLAR	14	29.176	6.2	8.93419
42A12BOOXpp	14	18.944	6.2	3.42499
4ABZGLUH_b	14	13.0769	6.2	8.67403
4ABZGLUH_f	14	6.47559	6.2	2.62541
4HTHRA_b	14	16.2623	6.2	4.58111
4HTHRA_f	14	79.267	6.2	46.8483
4HTHRK	14	17.818	6.2	7.17589
4HTHRS	14	19.5906	6.2	3.05476
4PCP	14	102.229	6.2	7.69616
4PCPpp	14	13.4649	6.2	10.3583
4PEPTabcpp	14	14.5645	6.2	13.7777
5DGLCNR	14	31.9885	6.2	2.86852
5DKGR_b	14	31.3134	6.2	6.53366
5DKGR_f	14	19.808	6.2	3.04173
5DOAN	14	25.7442	0.01	0.01
6D6SFK	14	22.1677	6.2	6.67692
6D6SPA	14	21.7795	6.2	10.9563
A5PISO_b	10.5	10.5	6.2	9.21672
A5PISO_f	14	30.808	6.2	15.4303
AACPS1	14	5.76265	6.2	2.58336
AACPS2	14	5.76391	6.2	2.58336
AACPS3	14	7.58777	6.2	5.78292
AACPS4	14	8.57456	6.2	5.50041
AACPS5	14	5.67113	6.2	2.58336
AACPS6	14	6.97353	6.2	4.70007
AACPS7	14	7.21072	6.2	5.33901
AACPS8	14	5.85091	6.2	5.36115
AACPS9	14	5.76401	6.2	2.58336
AACTOOR	14	7.9515	6.2	2.58354
AADDGT	14	13.7192	6.2	64.4133
AAMYL	14	31.1215	6.2	6.52512
AAMYLpp	14	17.9452	6.2	13.7773
AB6PGH	14	44.6573	6.2	11.8047
ABTA	47.4	47.4	6.2	9.40388
ABUTD	5.65	5.65	6.2	10.7511
ACACCT	14	16.5059	6.2	7.53437
ACACT1r_b	220.5	220.5	6.2	13.6269
ACACT1r_f	6.5	6.5	6.2	17.9849
ACACT2r_b	14	14.8433	6.2	13.5066
ACACT2r_f	6.5	6.5	6.2	12.5078
ACACT3r_b	14	12.7561	6.2	10.2667
ACACT3r_f	6.5	6.5	6.2	9.83172
ACACT4r_b	14	16.5361	6.2	9.59858
ACACT4r_f	6.5	6.5	6.2	11.6574
ACACT5r_b	14	11.693	6.2	9.86159
ACACT5r_f	6.5	6.5	6.2	13.6054
ACACT6r_b	14	11.5974	6.2	8.32786
ACACT6r_f	6.5	6.5	6.2	11.2869
ACACT7r_b	14	17.8464	6.2	7.40369
ACACT7r_f	6.5	6.5	6.2	10.1083
ACACT8r_b	14	17.3712	6.2	8.44272
ACACT8r_f	14	9.96612	6.2	6.59385
ACALD_b	14	29.8886	6.2	39.6357
ACALD_f	15.7	15.7	6.2	96.6217
ACANTHAT	14	20.5426	6.2	3.90072
ACBIPGT	14	33.4091	6.2	2.60547
ACCOAC	14	8.91879	6.2	7.93469
ACCOAL	14	9.90581	6.2	4.48786
ACGAL1PPpp	14	23.5758	6.2	2.99304
ACGAM1PPpp	14	38.8357	6.2	140.424
ACGAMK	14	13.3294	6.2	6.0534
ACGAMT	14	14.2323	6.2	2.88523
ACGK	14	38.6041	8.4	8.4
ACGS	14	18.3196	228	228
ACHBS	71	71	6.2	18.6291
ACKr_b	3515	3515	6.2	49.5437
ACKr_f	3515	3515	6.2	46.8953
ACLS	71	71	6.2	66.9937
ACM6PH	5.7	5.7	6.2	3.58635
ACMAMUT	14	20.7133	6.2	5.56505
ACNML	10	10	6.2	6.2595
ACOAD1f	14	20.6159	6.2	120.831
ACOAD1fr	14	33.4847	6.2	11.7946
ACOAD2f_b	14	19.5624	356	356
ACOAD2f_f	14	20.5396	6.2	118.398
ACOAD3f_b	14	25.416	356	356
ACOAD3f_f	14	15.3978	6.2	104.135
ACOAD4f_b	14	16.6197	356	356
ACOAD4f_f	14	14.7226	6.2	51.6103
ACOAD5f_b	14	18.0543	356	356
ACOAD5f_f	14	13.9039	6.2	61.9454
ACOAD6f_b	14	15.3289	278	278
ACOAD6f_f	14	12.5388	6.2	57.9558
ACOAD7f_b	14	15.9035	128	128
ACOAD7f_f	14	19.1227	6.2	46.9026
ACOAD8f_b	14	21.7122	6.2	89.7626
ACOAD8f_f	14	13.0448	6.2	21.1523
ACOATA_b	14	8.76513	6.2	2.72277
ACOATA_f	14	12.9521	6.2	8.93039
ACODA	3800	3800	26	26
ACONIs_b	14	23.9668	6.2	3.4368
ACONIs_f	14	32.7187	6.2	3.5459
ACONMT	14	13.2924	6.2	49.1237
ACONTa_b	14	24.0421	6.2	9.51942
ACONTa_f	14	35.2506	6.2	21.6339
ACONTb_b	14	25.4404	6.2	16.2821
ACONTb_f	14	17.2206	6.2	28.3944
ACOTA_b	14	12.1038	6.2	9.06261
ACOTA_f	3	3	6.2	4.999
ACOXT_b	14	12.3653	6.2	2.79923
ACOXT_f	14	13.4567	6.2	4.46573
ACP1_FMN	9.4	9.4	6.2	6.51868
ACP1p	14	11.783	6.2	4.97795
ACPPAT120	14	15.3336	6.2	4.14704
ACPPAT140	14	10.0011	6.2	2.69374
ACPPAT141	14	8.92132	6.2	10.1686
ACPPAT160	14	15.7213	6.2	5.59148
ACPPAT161	14	10.0339	6.2	11.113
ACPPAT180	14	8.28643	6.2	2.69419
ACPPAT181	14	8.24989	6.2	4.09384
ACPS1	1	1	6.2	6.0038
ACS	14	7.62494	6.2	8.89689
ADA	14	24.7965	6.2	10.5995
ADCL	14	14.2957	1.4	1.4
ADCS	0.032	0.032	6.2	2.64655
ADD	200	200	6.2	26.9181
ADK1_b	14	39.614	6.2	4.49168
ADK1_f	14	49.0782	31	31
ADK3_b	14	17.8599	6.2	3.41089
ADK3_f	14	13.1356	6.2	2.78361
ADK4_b	14	26.237	6.2	7.66225
ADK4_f	14	17.4125	6.2	2.61687
ADMDC	14	22.6699	6.2	27.511
ADNCYC	1.67	1.67	6.2	8.84401
ADNK1	14	14.2939	0.008	0.008
ADNUC	0.0154	0.0154	6.2	12.6663
ADOCBIK	14	21.8326	6.2	2.58974
ADOCBLS	14	13.8168	6.2	2.78777
ADPRDP	117	117	6.2	3.61975
ADPT	14	24.2054	6.2	2.81009
ADSK	14	18.6502	22	22
ADSL1r_b	14	10.4166	6.2	4.67649
ADSL1r_f	14	14.705	10	10
ADSL2r_b	14	10.1344	6.2	4.43836
ADSL2r_f	14	18.1976	15	15
ADSS	1.37	1.37	3.3	3.3
AGDC	105	105	6.2	31.3657
AGM3PA	14	49.057	6.2	6.72609
AGM3PApp	14	12.2918	6.2	6.5597
AGM3PH	14	23.8363	6.2	2.76513
AGM3Pt2pp	14	19.5894	6.2	3.94339
AGM4PA	14	28.4706	6.2	5.58318
AGM4PApp	14	11.983	6.2	6.7807
AGM4PCP	14	76.3661	6.2	12.9004
AGM4PCPpp	14	14.9525	6.2	9.47362
AGM4PH	14	17.0582	6.2	2.76512
AGM4Pt2pp	14	12.88	6.2	10.4661
AGMH	14	19.6784	6.2	4.87623
AGMHE	14	19.5821	6.2	10.6518
AGMT	14	40.8393	6.2	9.7078
AGMt2pp	14	21.6887	6.2	9.49592
AGPAT120	14	6.55063	6.2	2.5834
AGPAT140	14	21.5684	6.2	3.05786
AGPAT141	14	22.2922	6.2	5.18109
AGPAT160	14	13.3246	136	136
AGPAT161	14	15.9868	160	160
AGPAT180	14	7.04427	6.2	2.5834
AGPAT181	14	10.9644	6.2	19.768
AGPR_b	14	32.8863	24	24
AGPR_f	14	32.549	6.2	7.53909
AHCYSNS	0.45	0.45	0.03	0.03
AHGDx_b	14	16.5449	6.2	7.92782
AHGDx_f	14	13.1799	6.2	6.42651
AI2K	14	9.04029	6.2	2.76141
AICART_b	14	11.3267	6.2	8.36941
AICART_f	14	18.9889	10	10
AIRC2	5.9	5.9	154	154
AIRC3_b	15.5	15.5	13	13
AIRC3_f	14	16.625	6.2	3.33229
AKGDH	14	16.6128	6.2	31.3048
ALAALAD	14	19.6585	6.2	5.94038
ALAALAr_b	14	11.2557	6.2	5.57757
ALAALAr_f	14	13.6008	6.2	4.92671
ALAGLUE_b	14	40.3503	6.2	6.17689
ALAGLUE_f	14	24.1396	6.2	20.4073
ALAR_b	27.667	27.667	6.2	28.9702
ALAR_f	27.667	27.667	6.2	31.6577
ALATA_D2	14	7.14721	6.2	2.58347
ALATA_L_b	14	16.8501	6.2	13.575
ALATA_L_f	14	69.9244	6.2	17.5444
ALATA_L2	14	8.35931	6.2	6.24668
ALATRS	120	120	6.2	2.68082
ALCD19_b	14	11.2202	6.2	40.9316
ALCD19_f	14	17.4345	6.2	18.608
ALCD2x_b	14	26.2139	6.2	23.9839
ALCD2x_f	14	10.6322	6.2	18.1634
ALDD19xr_b	96.8	96.8	6.2	2.58354
ALDD19xr_f	96.8	96.8	6.2	6.67885
ALDD2x	14	33.3399	6.2	63.0278
ALDD2y	14	33.0401	6.2	6.13699
ALDD3y	14	17.2619	6.2	6.59805
ALDD4	14	17.9376	6.2	5.04012
ALKP	14	66.8117	6.2	2.7976
ALLK	47	47	6.2	6.44691
ALLPI_b	14	17.3599	6.2	2.84949
ALLPI_f	14	11.7236	6.2	5.3337
ALLTAMH	14	28.4927	6.2	6.12474
ALLTAMH2	14	66.5599	6.2	60.5644
ALLTN	0.578	0.578	6.2	41.7363
ALLULPE_b	14	9.30744	6.2	30.7714
ALLULPE_f	14	18.1308	6.2	7.88833
ALPATE160pp	14	9.69091	6.2	4.49206
ALPATG160pp	14	13.9591	6.2	7.75517
ALR2	14	22.1085	6.2	2.78155
ALR2x	14	27.3565	6.2	10.2658
ALR4x	14	25.843	6.2	12.5394
ALTRH	14	36.0569	6.2	19.4051
AM3PA	14	31.3582	6.2	2.60199
AM4PA	14	30.0635	6.2	5.75339
AM4PCP	14	82.5974	6.2	15.1315
AMALT1	14	16.3131	6.2	15.9106
AMALT2	14	10.6064	6.2	11.9817
AMALT3	14	12.4026	6.2	7.3328
AMALT4	14	10.7622	6.2	8.89692
AMANAPEr_b	14	17.3751	6.2	163.05
AMANAPEr_f	14	18.928	6.2	7.20556
AMANK	56	56	6.2	5.26116
AMAOTr_b	14	11.0077	6.2	9.03427
AMAOTr_f	0.283	0.283	0.001	0.001
AMMQLT8	14	19.5171	6.2	7.05766
AMPMS2	14	6.72557	0.007	0.007
AMPN	14	24.8306	6.2	6.19766
AMPNTAT	14	13.586	6.2	6.46165
AMPTASECG	178.333	178.333	6.2	22.5106
AMPTASEPG	14	34.7713	6.2	8.2256
ANHMK	14	10.2806	6.2	6.07028
ANPRT	14	12.1353	5	5
ANS	3.7	3.7	6.2	4.86861
AOBUTDs	14	10.0316	6.2	2.58345
AOXSr2	14	8.38845	0.001	0.001
AP4AH	14	29.273	6.2	21.4302
AP4AS	3.4	3.4	6.2	6.59399
AP5AH	14	36.795	6.2	11.7387
APCS	14	8.96382	6.2	3.80828
APG3PAT120	14	31.277	6.2	2.71808
APG3PAT140	14	18.1428	6.2	10.8018
APG3PAT141	14	32.1263	6.2	7.11768
APG3PAT160	14	36.434	6.2	5.11324
APG3PAT161	14	22.374	6.2	2.69304
APG3PAT180	14	19.7125	6.2	13.1869
APG3PAT181	14	28.0765	6.2	2.63371
APH120	14	11.7619	6.2	3.5036
APH140	14	9.34993	6.2	2.64006
APH141	14	9.17452	6.2	2.64004
APH160	14	12.2863	6.2	5.50107
APH161	14	10.0529	6.2	2.82355
APH180	14	8.30354	6.2	3.07032
APH181	14	10.1216	6.2	4.88362
APPLDHr_b	14	21.4702	6.2	5.64412
APPLDHr_f	14	22.5975	6.2	2.81883
APRAUR	14	9.62681	0.32	0.32
ARABDI_b	14	14.9383	6.2	12.5221
ARABDI_f	14	11.8555	6.2	23.9785
ARAI_b	14	24.3747	6.2	10.5343
ARAI_f	14	15.114	6.2	12.9328
ARBTNexs	14	10.2973	6.2	2.78964
ARBTNR1	14	14.5581	6.2	5.58187
ARBTNR2	14	11.9262	6.2	6.44544
ARBTNR3	14	14.4426	6.2	8.41723
ARGDC	14	9.17945	6.2	2.88786
ARGDCpp	14	10.3803	6.2	3.20597
ARGSL_b	14	12.4751	6.2	2.89561
ARGSL_f	14	32.7876	11	11
ARGSS	14	12.6492	2.8	2.8
ARGTRS	26	26	6.2	2.67856
ARHGDx_b	14	18.98	6.2	2.72468
ARHGDx_f	14	13.9321	6.2	5.14018
ARMEPNS	14	11.5447	6.2	26.6717
ASAD_b	14	56.1786	6.3	6.3
ASAD_f	14	17.7928	6.2	8.31037
ASCBPL	14	17.9453	6.2	10.7908
ASNN	14	78.5553	6.2	3.41247
ASNNpp	14	102.835	6.2	15.5631
ASNS1	2.94	2.94	6.2	3.07469
ASNS2	14	16.1579	19	19
ASNTRS	2.2	2.2	6.2	8.93297
ASP1DC	0.57	0.57	0.07	0.07
ASPCT	417	417	6.2	9.66442
ASPK_b	14	12.8935	6.2	36.63
ASPK_f	1.35	1.35	6.2	175.378
ASPO3	14	14.1121	6.2	2.90026
ASPO4	14	38.3808	6.2	2.58785
ASPO5	14	12.3638	6.2	2.67953
ASPO6	14	27.1845	4.2	4.2
ASPT	180	180	6.2	5.71503
ASPTA_b	14	38.9529	21	21
ASPTA_f	0.016	0.016	6.2	3.86712
ASPTRS	14	16.5432	6.2	3.24166
ASR	14	18.5651	6.2	4.6296
AST	14	22.9858	6.2	6.67585
ATHRDHr_b	14	20.2473	6.2	7.8722
ATHRDHr_f	14	17.9453	6.2	3.7527
ATPHs	14	24.7645	6.2	4.21618
ATPPRT	14	16.0612	2.2	2.2
ATPS4rpp_b	0.35	0.35	6.2	109.691
ATPS4rpp_f	20	20	6.2	1876.34
BETALDHx	14	31.7525	6.2	5.01205
BETALDHy	14	18.4337	6.2	5.84292
BGLA1	14	19.4796	6.2	10.3906
BMOCOS	14	16.8368	0.02	0.02
BMOGDS1	14	20.2777	6.2	7.59386
BMOGDS2	14	13.1283	6.2	2.84877
BPNT	14	106.893	22	22
BSORx	14	18.0762	6.2	3.10744
BSORy	14	16.9037	6.2	14.5231
BTS5	13.9	13.9	0.002	0.002
BUTCT	14	10.4789	6.2	13.0272
BWCOGDS1	14	16.6219	6.2	7.16407
BWCOGDS2	14	12.8976	6.2	8.07363
BWCOS	14	11.496	6.2	2.84224
CAT	14	29.5471	6.2	52.9834
CBIAT_b	14	20.9876	6.2	5.87453
CBIAT_f	14	19.7878	6.2	4.91374
CBLAT_b	14	24.867	6.2	7.55104
CBLAT_f	14	9.37357	6.2	2.76372
CBMD	14	16.5047	6.2	3.56524
CBMKr_b	14	10.7378	6.2	2.79508
CBMKr_f	14	36.7367	6.2	10.2913
CBPS	4.79	4.79	6.2	3.54574
CCGS	14	10.1741	6.2	5.13099
CDAPPA120	14	32.8122	6.2	8.86125
CDAPPA140	14	10.8776	6.2	2.5834
CDAPPA141	14	16.7962	6.2	8.34998
CDAPPA160	14	29.2495	6.2	9.30872
CDAPPA161	14	12.7261	6.2	2.86387
CDAPPA180	14	9.66517	6.2	17.5394
CDAPPA181	14	43.187	6.2	8.98128
CDGR	14	10.8964	6.2	5.2584
CDGS	14	12.5612	6.2	7.67669
CDGUNPD	14	40.6779	6.2	35.2559
CDPMEK	14	13.343	1.3	1.3
CDPPH	14	15.7432	6.2	8.01538
CFAS160E	0.12	0.12	6.2	14.6001
CFAS160G	0.12	0.12	6.2	31.9243
CFAS180E	0.12	0.12	6.2	447.842
CFAS180G	0.12	0.12	6.2	29.9382
CHOLD	14	23.7103	6.2	8.981
CHOLID	14	17.1001	6.2	5.71419
CHORM	34.183	34.183	6.2	34.1939
CHORS	14	28.7035	42	42
CHRPL	14	13.5482	0.23	0.23
CINNDO	14	12.5063	6.2	9.59218
CITL	14	25.1185	6.2	40.1761
CLPNH120pp	14	21.0349	6.2	7.03528
CLPNH140pp	14	27.194	6.2	3.21404
CLPNH141pp	14	23.1373	6.2	3.18416
CLPNH160pp	14	24.538	6.2	79.1144
CLPNH161pp	14	13.8951	6.2	6.23579
CLPNH180pp	14	15.7826	6.2	3.55129
CLPNH181pp	14	12.3892	6.2	3.99493
CLPNS120pp_b	14	7.86607	6.2	4.77375
CLPNS120pp_f	14	20.1583	6.2	7.5838
CLPNS140pp_b	14	16.1947	6.2	7.20896
CLPNS140pp_f	14	14.7583	6.2	2.99854
CLPNS141pp_b	14	7.26837	6.2	5.19619
CLPNS141pp_f	14	16.7408	6.2	8.97086
CLPNS160pp_b	14	17.8744	6.2	5.31966
CLPNS160pp_f	14	10.5855	6.2	9.30128
CLPNS161pp_b	14	7.96039	6.2	3.79287
CLPNS161pp_f	14	21.0416	6.2	6.66062
CLPNS180pp_b	14	13.8159	6.2	2.72899
CLPNS180pp_f	14	12.3813	6.2	5.04758
CLPNS181pp_b	14	7.79532	6.2	2.92376
CLPNS181pp_f	14	15.9389	6.2	5.88397
CMPN	14	34.4294	6.2	13.8372
COLIPAabcpp	14	14.3111	6.2	2.73555
COLIPAKpp	14	24.487	6.2	8.54541
CPGNexs	14	13.0951	6.2	3.86783
CPGNR1	14	24.0538	6.2	34.5773
CPGNR2	14	13.7996	6.2	20.9516
CPGNR3	14	14.5819	6.2	10.1556
CPH4S	14	25.4245	6.2	4.43093
CPL	14	23.6301	6.2	15.4508
CPMPS	14	18.7749	6.2	5.51984
CPPPGO	14	11.9189	0.25	0.25
CPPPGO2	14	9.16918	6.2	2.60655
CRNBTCT_b	14	26.0287	6.2	35.817
CRNBTCT_f	14	15.1037	6.2	5.9837
CRNCAL2	14	8.25993	6.2	2.81758
CRNCAR_b	14	59.1289	6.2	5.76072
CRNCAR_f	14	51.1299	6.2	56.4039
CRNCBCT_b	14	21.9682	6.2	6.64591
CRNCBCT_f	14	17.8987	6.2	6.12924
CRNCDH_b	14	22.3258	6.2	4.04813
CRNCDH_f	14	28.2935	6.2	10.9545
CRNDCAL2	14	13.9257	6.2	5.61567
CS	44	44	29	29
CSND	185	185	6.2	4.26161
CTBTCAL2	14	13.8617	6.2	3.02157
CTECOAI6_b	14	10.0172	6.2	8.09115
CTECOAI6_f	14	11.1316	6.2	6.7907
CTECOAI7_b	14	16.9911	55	55
CTECOAI7_f	14	12.1024	6.2	6.72572
CTECOAI8_b	14	7.99961	6.2	14.4219
CTECOAI8_f	14	9.20138	6.2	8.29506
CTPS2	5	5	11	11
CU1Opp	14	17.4334	6.2	11.3612
CURR	14	10.6865	6.2	2.76914
CXSAMS	14	39.3531	6.2	6.9768
CYANST	230	230	6.2	92.1588
CYANSTpp	230	230	6.2	2.82285
CYNTAH	14	12.9444	6.2	5.0067
CYSDDS	14	15.3548	6.2	7.68093
CYSDS	14	19.5791	6.2	3.66177
CYSS	810	810	6.2	13.2041
CYSSADS	14	9.10244	6.2	3.65541
CYSTA	14	16.8398	6.2	4.13418
CYSTL	34.1	34.1	6.2	4.66449
CYSTRS	142	142	6.2	5.81451
CYTBD2pp	14	23.5802	6.2	7.9102
CYTBDpp	14	13.2777	6.2	13.6466
CYTBO3_4pp	14	167.85	6.2	570.153
CYTD	14	27.8211	6.2	18.3179
CYTDH	11.6	11.6	6.2	6.59941
CYTDK1	14	24.8904	6.2	2.77263
CYTDK2	14	9.21874	6.2	2.6553
CYTK1_b	103	103	6.2	6.23262
CYTK1_f	103	103	24	24
CYTK2_b	109	109	6.2	3.02719
CYTK2_f	109	109	6.2	7.15281
DAAD	14	18.4763	6.2	7.6314
DADA	14	24.601	6.2	10.3159
DADK_b	14	12.6744	6.2	3.7066
DADK_f	14	17.3731	6.2	4.2158
DAGK120	14	21.63	6.2	5.06444
DAGK140	14	20.5367	6.2	2.61638
DAGK141	14	7.03313	6.2	2.58342
DAGK160	14	21.6306	6.2	2.61639
DAGK161	14	29.5802	6.2	5.02716
DAGK180	14	7.41943	6.2	2.58343
DAGK181	14	20.7511	6.2	3.72396
DAPAL	58.6	58.6	6.2	9.426
DAPDC	14	19.063	40	40
DAPE_b	67	67	6.2	30.5472
DAPE_f	14	22.3519	84	84
DASYN120	14	33.8483	6.2	2.65125
DASYN140	14	34.2824	6.2	6.75777
DASYN141	14	9.68253	6.2	6.62728
DASYN160	14	21.2373	66	66
DASYN161	14	14.0948	78	78
DASYN180	14	14.2388	6.2	4.79877
DASYN181	14	11.0376	6.2	2.66674
DATPHs	14	17.6098	6.2	3.1497
DB4PS	14	17.4466	0.34	0.34
DBTS	0.028	0.028	0.0005	0.0005
DC6PDA	14	33.1145	6.2	6.90788
DC6PH	14	26.1926	6.2	4.87784
DCTPD	1.24	1.24	6.2	3.01866
DCYTD	14	21.4037	6.2	16.3357
DDGALK	14	15.2574	6.2	7.11065
DDGLK	14	35.7487	6.2	47.6615
DDPA	1.7	1.7	6.2	39.0889
DDPGALA_b	14	16.497	6.2	14.9637
DDPGALA_f	14	40.1565	6.2	7.1727
DGK1_b	14	15.7717	6.2	2.79265
DGK1_f	14	23.5989	6.2	2.74952
DGUNC	14	15.0191	6.2	4.91277
DHACOAH_b	14	22.1055	6.2	3.37017
DHACOAH_f	14	16.4201	6.2	6.42122
DHAD1	14	40.8421	420	420
DHAD2	14	19.6035	139	139
DHAPT	2.8	2.8	6.2	22.7597
DHBD_b	14	22.9199	6.2	4.37549
DHBD_f	14	27.9185	6.2	4.05277
DHBS	5.83	5.83	6.2	5.79753
DHBSH	14	19.0891	6.2	3.54775
DHCIND	14	44.4187	6.2	4.13624
DHCINDO	14	11.797	6.2	5.41545
DHCURR	14	15.3932	6.2	2.76916
DHDPRy	14	18.0805	14	14
DHDPS	124	124	11	11
DHFR_b	10	10	6.2	5.71104
DHFR_f	14	19.2076	6.2	4.88303
DHFS	14	11.1593	0.23	0.23
DHGLYH	14	25.7741	6.2	2.65944
DHMPTR	14	24.7238	6.2	10.3056
DHNAOT4	14	12.9002	6.2	7.95521
DHNCOAS	0.062	0.062	6.2	7.29407
DHNCOAT	14	15.5967	6.2	3.19991
DHNPA2r_b	14	13.7891	6.2	3.07838
DHNPA2r_f	14	8.84158	1.7	1.7
DHNPTE_b	14	12.1051	6.2	2.79585
DHNPTE_f	14	11.3296	6.2	5.42023
DHORD2	14	24.9427	20	20
DHORD5	14	18.6597	6.2	10.7381
DHORDfum	14	16.5676	6.2	2.83259
DHORTS_b	14	62.0639	6.8	6.8
DHORTS_f	1.9	1.9	6.2	10.3516
DHPPD	14	33.8395	6.2	4.64879
DHPPDA2	14	9.0783	0.32	0.32
DHPS2	14	15.4478	0.2	0.2
DHPTDCs2	14	7.80316	6.2	2.58383
DHPTDNR	13.4	13.4	6.2	4.39701
DHPTDNRN	14	11.0912	6.2	7.15686
DHPTPE_b	14	23.9303	6.2	4.94114
DHPTPE_f	14	33.8686	6.2	4.93332
DHQS	14	50.6499	78	78
DHQTi	14	28.1478	59	59
DKGLCNR1	14	21.1119	6.2	2.79387
DKGLCNR2x	14	10.0953	6.2	5.32141
DKGLCNR2y	14	10.9436	6.2	4.75567
DM_4crsol_c	14	13.567	6.2	2.62967
DM_5drib_c	14	12.8866	6.2	2.63381
DM_aacald_c	14	10.1563	6.2	2.71713
DM_amob_c	14	8.01887	6.2	2.58446
DM_mththf_c	14	17.4763	6.2	2.58344
DM_oxam_c	14	11.581	6.2	3.0304
DMATT	14	7.01469	0.12	0.12
DMPPS	14	10.4996	0.11	0.11
DMQMT	14	20.0254	6.2	6.32102
DMSOR1	14	19.1606	6.2	14.3132
DMSOR1pp	14	9.13524	6.2	9.01037
DMSOR2	14	12.9962	6.2	26.3246
DMSOR2pp	14	18.3693	6.2	22.073
DNMPPA	14	14.3538	6.2	2.60606
DNTPPA	14	16.5245	6.2	2.63711
DOGULNR	14	17.0117	6.2	6.31488
DPCOAK	4.01	4.01	0.64	0.64
DPR	8	8	6.2	2.66249
DRPA	521	521	6.2	16.0389
DSBAO1	14	11.8304	6.2	5.79812
DSBAO2	14	11.2856	6.2	3.29848
DSBCGT	14	16.9554	6.2	9.7495
DSBDR	14	24.2766	6.2	10.3336
DSBGGT	14	12.5991	6.2	49.1463
DSERDHr_b	14	14.1887	6.2	4.8952
DSERDHr_f	14	12.3271	6.2	4.39876
DTARTD	14	23.7196	6.2	12.6226
DTMPK_b	14	23.759	6.2	6.24052
DTMPK_f	14	14.8391	18	18
DURADx_b	0.64	0.64	6.2	4.05884
DURADx_f	0.64	0.64	6.2	10.6309
DURIK1	14	13.3154	6.2	3.6145
DURIPP_b	2.01	2.01	6.2	2.68674
DURIPP_f	2.01	2.01	6.2	8.86673
DUTPDP	11	11	6.2	3.66999
DXPRIi	14	9.43774	3.3	3.3
DXPS	2.6	2.6	1.1	1.1
DXYLK	235	235	6.2	10.4858
DXYLTD_b	14	13.9236	6.2	19.9159
DXYLTD_f	14	15.0011	6.2	21.4272
E4PD_b	14	18.5846	6.2	5.38208
E4PD_f	169	169	6.2	2.58957
E4PP	14	36.5132	6.2	6.54652
EAR100x	14	27.9788	6.2	3.70136
EAR100y	14	9.48981	6.2	2.58334
EAR120x	14	19.576	6.2	4.43716
EAR120y	14	7.41126	6.2	2.58334
EAR121x	14	24.5359	6.2	3.91456
EAR121y	14	8.53859	6.2	2.58334
EAR140x	14	22.1702	6.2	5.14068
EAR140y	14	19.8411	6.2	4.235
EAR141x	14	17.2155	6.2	4.11731
EAR141y	14	17.4814	6.2	2.60695
EAR160x	14	9.30231	6.2	2.58334
EAR160y	14	8.60585	6.2	2.58334
EAR161x	14	8.92147	6.2	2.58334
EAR161y	14	23.0348	6.2	2.60767
EAR180x	14	14.4111	6.2	3.57835
EAR180y	14	9.61724	6.2	2.58334
EAR181x	14	16.6382	6.2	6.73755
EAR181y	14	18.9999	6.2	4.71357
EAR40x	14	13.7529	6.2	12.272
EAR40y	14	18.9629	6.2	4.38328
EAR60x	14	20.5929	6.2	3.7668
EAR60y	14	14.7497	6.2	3.9724
EAR80x	14	17.4616	6.2	4.08525
EAR80y	14	7.85752	6.2	2.58334
ECA4OALpp	14	13.6286	6.2	2.76438
ECAP1pp	14	20.5319	6.2	14.8612
ECAP2pp	14	10.2804	6.2	31.4311
ECAP3pp	14	12.6402	6.2	15.0852
ECAtpp	14	26.2249	6.2	24.1232
ECOAH1_b	14	18.8256	6.2	15.4685
ECOAH1_f	14	17.6299	6.2	11.9859
ECOAH2_b	14	17.0378	6.2	12.5865
ECOAH2_f	14	15.6439	6.2	13.4724
ECOAH3_b	14	15.5989	6.2	10.8282
ECOAH3_f	14	15.9669	6.2	12.2572
ECOAH4_b	14	14.785	6.2	9.55276
ECOAH4_f	14	18.135	6.2	11.5608
ECOAH5_b	14	14.7032	6.2	8.65629
ECOAH5_f	14	18.0195	6.2	12.5068
ECOAH6_b	14	14.9008	6.2	12.7934
ECOAH6_f	14	17.674	6.2	10.165
ECOAH7_b	14	13.0148	6.2	6.992
ECOAH7_f	14	15.5046	6.2	10.2835
ECOAH8_b	14	11.4782	6.2	6.81399
ECOAH8_f	14	8.91281	6.2	5.23973
EDA	14	31.7705	6.2	12.316
EDD	14	21.4993	6.2	13.4247
EDTXS1	14	15.4679	6.2	3.52549
EDTXS2	14	8.83965	6.2	6.30761
EDTXS3	14	13.5508	6.2	4.6313
EDTXS4	14	16.4046	6.2	17.6871
EGMEACPR	14	11.4185	3e-05	3e-05
ENO_b	14	28.8313	6.2	14.4104
ENO_f	14	36.1831	24	24
ENTCS	14	20.9188	6.2	2.99237
ENTERES	14	46.4401	6.2	3.07254
EPMEACPR	14	21.1538	3e-05	3e-05
ETHAAL	770	770	6.2	19.8411
F1PP	14	48.8597	6.2	8.3629
F6PA_b	14	24.753	6.2	5.49896
F6PA_f	14	68.9274	6.2	18.665
F6PP	14	73.2608	6.2	5.19418
FA100ACPHi	14	38.5957	6.2	2.64109
FA120ACPHi	14	41.909	6.2	4.91226
FA140ACPHi	14	66.2975	6.2	27.8481
FA141ACPHi	14	42.3454	6.2	129.865
FA160ACPHi	14	39.1133	6.2	9.63143
FA161ACPHi	14	36.5301	6.2	20.0041
FA80ACPHi	14	46.5956	6.2	2.64105
FACOAE100	14	36.8728	6.2	41.3449
FACOAE120	10.13	10.13	22	22
FACOAE140	14	12.5858	6.2	17.5966
FACOAE141	14	22.344	6.2	6.12921
FACOAE160	14	17.0799	36	36
FACOAE161	14	15.9052	43	43
FACOAE180	14	15.5803	6.2	12.4534
FACOAE181	14	23.3311	6.2	7.86048
FACOAE60	14	15.1638	6.2	2.8437
FACOAE80	14	11.4491	6.2	2.58336
FACOAL100t2pp	14	9.54058	6.2	5.39029
FACOAL120t2pp	14	8.42204	6.2	5.45071
FACOAL140t2pp	14	9.29006	6.2	4.27578
FACOAL141t2pp	14	8.79642	6.2	5.1457
FACOAL160t2pp	14	8.46325	6.2	5.75954
FACOAL161t2pp	14	8.52494	6.2	6.11098
FACOAL180t2pp	14	9.09093	6.2	5.47137
FACOAL181t2pp	0.029	0.029	6.2	5.72597
FACOAL60t2pp	14	9.12532	6.2	6.75303
FACOAL80t2pp	14	8.9031	6.2	4.84981
FADRx	0.07	0.07	303	303
FADRx2	14	22.4405	6.2	14.2691
FALDH2_b	14	14.537	6.2	6.22509
FALDH2_f	14	21.5359	6.2	8.14369
FALGTHLs_b	14	11.822	6.2	3.64792
FALGTHLs_f	14	12.9419	6.2	10.0297
FBA_b	14	20.788	6.2	9.53509
FBA_f	8.2	8.2	6.2	10.4016
FBA3_b	14	16.0598	6.2	2.99247
FBA3_f	14	22.8361	4	4
FBP	22	22	6.2	76.2206
FCI_b	14	11.8016	6.2	16.7014
FCI_f	14	15.635	6.2	10.6831
FCLK	14	10.8013	6.2	18.946
FCLPA_b	19.3	19.3	6.2	5.48315
FCLPA_f	19.3	19.3	6.2	6.84689
FCLT	14	9.02074	6.2	2.64557
FDH4pp	14	15.4341	6.2	9.12611
FDH5pp	14	15.6189	6.2	8.31182
FDMO	14	14.268	6.2	2.7017
FDMO2	14	14.4736	6.2	2.72934
FDMO3	14	20.3354	6.2	5.49599
FDMO4	14	23.2819	6.2	4.14189
FDMO6	14	14.8423	6.2	2.69551
FE3DCITexs	14	10.7052	6.2	2.61679
FE3DCITR5	14	16.1647	6.2	3.36067
FE3DHBZS3R	14	14.8811	6.2	2.96952
FE3HOXexs	14	11.9884	6.2	11.1645
FE3HOXR1	14	13.547	6.2	5.6655
FE3HOXR2	14	16.483	6.2	5.021
FE3HOXR3	14	12.9593	6.2	8.04215
FE3Ri	14	44.4606	6.2	11.5465
FECRMexs	14	15.5359	6.2	6.47641
FECRMR1	14	14.1653	6.2	3.06076
FECRMR2	14	16.566	6.2	7.29528
FECRMR3	14	19.0473	6.2	3.50599
FEENTERES	14	21.2658	6.2	6.28559
FEENTERexs	14	16.4527	6.2	2.81117
FEENTERR1	14	11.77	6.2	5.39843
FEENTERR2	14	11.2347	6.2	2.82137
FEENTERR3	14	12.3496	6.2	2.78947
FEENTERR4	14	11.7605	6.2	4.63532
FEOXAMexs	14	10.6984	6.2	7.26855
FEOXAMR1	14	13.9965	6.2	7.24442
FEOXAMR2	14	9.21479	6.2	2.80991
FEOXAMR3	14	11.2968	6.2	16.0317
FEROpp	14	11.1729	6.2	2.63498
FESD1s	14	23.6246	6.2	16.277
FESD2s	14	42.2399	6.2	38.1396
FESR	14	67.6432	6.2	19.9557
FFSD	14	20.3526	6.2	2.75004
FHL	14	13.2693	6.2	46.1372
FLDR2	14	25.8319	6.2	13.1352
FLVR	14	15.813	6.2	3.10224
FLVRx	14	32.8825	6.2	2.82734
FMETTRS	14	11.6899	6.2	5.47229
FMNAT	14	7.70497	0.09	0.09
FMNRx	14	24.5335	6.2	6.42433
FMNRx2	14	15.9964	6.2	4.90402
FOMETRi	14	11.7151	6.2	3.66797
FORCT_b	14	18.684	6.2	35.8511
FORCT_f	14	13.3541	6.2	10.3751
FRD2	14	12.8054	6.2	11.0293
FRD3	14	11.9095	6.2	11.1488
FRUK	1.4	1.4	6.2	18.1017
FRULYSDG_b	14	12.343	6.2	2.95884
FRULYSDG_f	14	29.2066	6.2	11.5696
FRULYSE_b	14	24.45	6.2	7.36437
FRULYSE_f	14	22.3123	6.2	5.65209
FRULYSK	14	13.9128	6.2	7.4095
FTHFD	14	15.7776	6.2	3.13154
FTHFLi	14	10.7951	6.2	5.92485
FUM_b	1150	1150	6.2	0.59893
FUM_f	1150	1150	6.2	28.9819
G1PACT	120	120	16	16
G1PP	117	117	6.2	2.75602
G1PPpp	117	117	6.2	9.61127
G1PTT	154	154	6.2	2.88893
G1SAT_b	14	11.4434	6.2	10.5959
G1SAT_f	14	10.3452	0.09	0.09
G2PP	2.9	2.9	6.2	2.94745
G2PPpp	2.9	2.9	6.2	7.31965
G3PAT120	14	10.6678	6.2	2.74624
G3PAT140	14	11.0371	6.2	5.8582
G3PAT141	14	12.4003	6.2	2.69693
G3PAT160	14	10.1214	6.2	5.46035
G3PAT161	14	10.0287	6.2	6.01948
G3PAT180	14	7.39088	6.2	2.58335
G3PAT181	14	11.2131	6.2	5.06168
G3PD2_b	14	17.458	34	34
G3PD2_f	14	31.0437	6.2	19.0678
G3PD5	33.3	33.3	6.2	16.7573
G3PD6	33.3	33.3	6.2	8.1884
G3PD7	14	17.8912	6.2	26.9608
G3PT	14	36.9522	6.2	2.74273
G5SADs	14	29.3422	6.2	15.6094
G5SD	14	17.6704	14	14
G6PDA	1800	1800	6.2	42.0067
G6PDH2r_b	14	22.7694	6.2	7.73448
G6PDH2r_f	14	43.5043	155	155
G6PP	10	10	6.2	2.74187
GAL1PPpp	14	27.4456	6.2	13.8699
GALCTD	14	28.2436	6.2	20.2617
GALCTLO	14	12.1376	6.2	6.06811
GALCTND	14	21.0091	6.2	5.67179
GALKr_b	14	23.8273	6.2	7.52607
GALKr_f	14	12.8613	6.2	12.3176
GALM2pp	14	17.1536	6.2	14.6273
GALS3	14	19.4353	6.2	7.58729
GALT1	14	10.3374	6.2	26.4107
GALUi	14	12.1236	6.2	3.00266
GAPD_b	14	26.5109	6.2	15.7889
GAPD_f	14	55.1342	29	29
GAPP	14	16.8119	6.2	19.8366
GARFT_b	14	13.9013	6.2	11.1257
GARFT_f	14	22.6285	112	112
GART	14	11.8517	0.12	0.12
GCALDD	1.8	1.8	0.02	0.02
GDMANE	14	34.7529	6.2	36.1144
GDPDPK	14	7.64789	6.2	11.2029
GDPMNH	14	22.5602	6.2	30.93
GDPMNP	14	27.0212	6.2	16.2486
GDPTPDP	14	9.7237	6.2	51.3476
GF6PTA	16.9	16.9	2.2	2.2
GGGABADr_b	14	15.4684	6.2	5.57866
GGGABADr_f	14	23.4824	6.2	5.72905
GGGABAH	14	27.7649	6.2	1615.09
GGPTRCO	14	11.1651	6.2	16.4198
GGPTRCS	5.94	5.94	6.2	2.89678
GHBDHx_b	14	35.4804	6.2	37.5405
GHBDHx_f	14	44.3788	6.2	6.04325
GHMT2r_b	10.7	10.7	6.2	10.1778
GHMT2r_f	14	32.1043	3.2	3.2
GK1_b	209	209	6.2	7.71821
GK1_f	209	209	42	42
GLBRAN2	14	12.6247	6.2	61.4601
GLCATr_b	14	24.0716	6.2	2.77781
GLCATr_f	14	16.6806	6.2	2.89123
GLCDpp	14	13.4865	6.2	12.1033
GLCP	14	11.0672	6.2	7.4755
GLCP2	14	8.80872	6.2	71.2331
GLCRAL	14	23.7647	6.2	6.8792
GLCRD	35	35	6.2	4.66855
GLCS1	14	19.3602	6.2	3.5953
GLCTR1	14	18.7227	6.2	5.44888
GLCTR2	14	11.2475	6.2	4.23075
GLCTR3	14	12.6372	6.2	3.94798
GLDBRAN2	14	42.0711	6.2	8.80451
GLGC	370	370	6.2	5.23045
GLNS	4.5	4.5	6.2	33.2565
GLNTRS	2.8	2.8	6.2	4.57082
GLTPD_b	14	22.1947	6.2	7.22633
GLTPD_f	8800	8800	6.2	6.23029
GLU5K	14	19.0262	25	25
GLUCYS	22.1	22.1	6.2	6.87196
GLUDC	14	19.4873	6.2	17.5546
GLUDy_b	14	41.154	185	185
GLUDy_f	14	17.6278	6.2	50.0328
GLUN	33	33	6.2	12.1477
GLUNpp	33	33	6.2	5.73919
GLUPRT	14	18.2217	61	61
GLUR_b	12.167	12.167	21	21
GLUR_f	12.167	12.167	6.2	24.561
GLUSy	14	12.642	6.2	37.6393
GLUTRR	0.13	0.13	6.2	2.68916
GLUTRS	1.5	1.5	0.09	0.09
GLXCL	18.9	18.9	6.2	14.1311
GLYAT_b	0.02	0.02	6.2	13.9116
GLYAT_f	0.02	0.02	6.2	2.90563
GLYCDx	17.2	17.2	6.2	5.40921
GLYCK	14	15.7309	6.2	8.27108
GLYCK2	14	17.863	6.2	17.1515
GLYCL	14	11.5233	6.2	10.1506
GLYCLTDx	14	14.618	6.2	5.69852
GLYCLTDy	14	14.5896	6.2	17.399
GLYCTO2	14	11.6972	6.2	14.0237
GLYCTO3	14	9.90577	6.2	15.8573
GLYCTO4	14	11.0895	6.2	32.5216
GLYK	14	13.0381	6.2	12.6862
GLYOX	53	53	6.2	2.95083
GLYOX3	0.35	0.35	6.2	2.58365
GLYTRS	14	10.6262	6.2	3.33041
GMAND	14	12.5238	6.2	5.09657
GMHEPAT	14	43.2021	6.2	96.7595
GMHEPK	14	70.2847	6.2	417.245
GMHEPPA	14	20.18	6.2	78.7297
GMPR	14	8.7824	6.2	3.06762
GMPS	14	9.46754	6.2	6.76582
GMPS2	14	8.63897	5	5
GND	14	44.763	22	22
GNK	14	23.0293	6.2	7.43194
GNP	14	22.9374	6.2	6.1905
GOFUCR	14	32.1876	6.2	2.78397
GP4GH	14	35.8943	6.2	3.00799
GPDDA1	14	41.1114	6.2	2.89955
GPDDA1pp	14	35.8179	6.2	10.4027
GPDDA2	14	21.6775	6.2	2.58342
GPDDA2pp	14	32.0688	6.2	11.434
GPDDA3	2.8	2.8	6.2	4.48241
GPDDA3pp	2.8	2.8	6.2	10.1961
GPDDA4	3.3	3.3	6.2	2.58341
GPDDA4pp	3.3	3.3	6.2	11.429
GPDDA5	14	20.757	6.2	3.05131
GPDDA5pp	14	30.6167	6.2	7.93071
GRTT	14	8.13772	0.12	0.12
GRXR	14	20.6129	6.2	3.31952
GSNK	14	10.7903	6.2	19.1679
GSPMDA	2.1	2.1	6.2	16.0716
GSPMDS	14	8.5572	6.2	13.5184
GTHOr_b	50	50	6.2	2.78925
GTHOr_f	14	37.7121	6.2	7.19489
GTHPi	14	16.5715	6.2	5.89311
GTHRDHpp	14	16.7071	6.2	20.8667
GTHS	14	11.5367	6.2	11.8471
GTPCI	14	13.421	0.008	0.008
GTPCII2	0.15	0.15	0.12	0.12
GTPDPDP	14	30.0001	6.2	3.22685
GTPDPK	14	11.2993	6.2	6.08996
GTPHs	14	49.7632	6.2	4.74499
GUACYC	14	14.8471	6.2	4.84031
GUAD	14	41.7805	6.2	39.5199
GUAPRT	112	112	6.2	4.772
GUI1_b	14	13.3664	6.2	5.06314
GUI1_f	196	196	6.2	23.9331
GUI2_b	14	12.0253	6.2	307.433
GUI2_f	14	13.9995	6.2	9.67918
GUR1PPpp	14	27.7095	6.2	15.6053
H2SO	14	13.6379	6.2	2.60014
HACD1_b	14	22.6079	6.2	11.562
HACD1_f	14	21.1029	6.2	10.7724
HACD2_b	14	22.4794	6.2	11.0286
HACD2_f	14	20.6423	6.2	10.8431
HACD3_b	14	21.8067	6.2	10.2262
HACD3_f	14	21.1299	6.2	10.9982
HACD4_b	14	20.8144	6.2	8.76811
HACD4_f	14	21.1646	6.2	10.709
HACD5_b	14	20.001	6.2	7.92885
HACD5_f	14	20.762	6.2	11.1692
HACD6_b	14	19.5002	6.2	8.02383
HACD6_f	14	20.7207	6.2	8.74647
HACD7_b	14	17.2619	6.2	6.65092
HACD7_f	14	20.4548	6.2	9.5453
HACD8_b	14	9.87798	6.2	6.61268
HACD8_f	14	12.1112	6.2	8.38368
HADPCOADH3_b	14	20.3578	6.2	5.07178
HADPCOADH3_f	14	20.9662	6.2	5.98892
HBZOPT	14	8.48907	6.2	2.62807
HCO3E_b	14	23.5629	6.2	4.73777
HCO3E_f	14	20.932	9.1	9.1
HCYSMT	0.38	0.38	6.2	10.984
HCYSMT2	14	7.82081	6.2	2.66765
HEMEOS	14	20.7848	6.2	2.86019
HEPK1	14	11.4447	6.2	5.82635
HEPK2	14	11.8912	6.2	7.22524
HEPT1	14	18.7065	6.2	2.87362
HEPT2	14	9.92792	6.2	3.01025
HEPT3	14	11.9536	6.2	6.22453
HEPT4	14	14.6093	6.2	18.3474
HETZK	14	10.516	6.2	3.20632
HEX1	12	12	6.2	13.2119
HEX4	25	25	6.2	6.48018
HEX7	14	14	6.2	8.7586
HISTD	14	46.5598	3.1	3.1
HISTP	14	25.851	3.8	3.8
HISTRS	130	130	6.2	3.63133
HKNDDH	14	21.1221	6.2	10.6566
HKNTDH	14	24.7042	6.2	5.09091
HMBS	14	11.483	0.13	0.13
HMPK1	0.43	0.43	6.2	4.42438
HOPNTAL	205.4	205.4	6.2	14.1318
HPACOAT	14	32.3714	6.2	5.61089
HPPK2	14	9.13533	0.16	0.16
HPPPNDO	14	17.4249	6.2	9.85892
HPYRI_b	14	8.82817	6.2	2.84787
HPYRI_f	14	11.2454	6.2	13.9434
HPYRP	14	21.694	6.2	5.70731
HPYRRx	14	17.3411	6.2	4.66584
HPYRRy	14	10.1076	6.2	2.66618
HSDy_b	14	51.6819	6.2	177.433
HSDy_f	0.24	0.24	6.2	19.5597
HSK	14	46.5132	81	81
HSST	5.23	5.23	8	8
HSTPT	14	21.7319	3.3	3.3
HXAND	14	17.7657	6.2	17.9468
HXCT	14	11.6513	6.2	8.47045
HXPRT	14	23.4854	6.2	4.90718
HYD1pp	14	138.657	6.2	1464.43
HYD2pp	14	112.695	6.2	2002.95
HYD3pp	14	17.914	6.2	8.05721
HYPOE	14	18.7578	6.2	3.60055
I2FE2SR	14	7.20356	6.2	2.58381
I2FE2SS	14	7.41825	6.2	2.61702
I2FE2SS2	14	7.54409	6.2	2.63817
I2FE2ST	14	28.7807	6.2	2.59823
I4FE4SR	14	11.3938	0.002	0.002
I4FE4ST	14	19.0286	6.2	2.64031
ICDHyr_b	106.4	106.4	6.2	8.43578
ICDHyr_f	106.4	106.4	11	11
ICHORS	14	18.7487	6.2	7.38979
ICHORS_copy1	1.333	1.333	6.2	13.9095
ICHORS_copy2_b	14	17.0746	6.2	3.09541
ICHORS_copy2_f	1.333	1.333	6.2	6.87606
ICHORT	10	10	6.2	3.86609
ICL	14	24.3232	6.2	16.2434
ICYSDS	14	8.74508	0.01	0.01
IDOND_b	14	20.2397	6.2	5.5129
IDOND_f	14	24.831	6.2	5.45038
IDOND2	14	17.3627	6.2	2.77055
IG3PS	14	13.7341	6.2	8.96293
IGPDH	14	29.5887	3.8	3.8
IGPS	14	49.7921	5	5
ILETA_b	14	10.9128	6.1	6.1
ILETA_f	14	34.7249	6.2	6.17491
ILETRS	80.4	80.4	6.2	2.67847
IMPC_b	14	23.391	10	10
IMPC_f	14	9.4598	6.2	4.79113
IMPD	14	12.67	1.8	1.8
INOSTO_b	14	13.8823	6.2	7.8836
INOSTO_f	14	19.6162	6.2	8.34161
INSH	0.086	0.086	6.2	10.0309
INSK	14	10.4462	6.2	10.674
IPDDI_b	14	16.8276	6.2	15.3048
IPDDI_f	14	14.179	6.2	4.61991
IPDPS	14	12.4476	0.86	0.86
IPMD	14	33.686	4.9	4.9
IPPMIa_b	14	22.5845	6.2	29.6018
IPPMIa_f	14	52.4028	6.2	3.32332
IPPMIb_b	14	17.1528	6.2	34.234
IPPMIb_f	14	12.3894	6.2	6.45975
IPPS	14	23.1054	10	10
KARA1_b	14	21.849	2.3	2.3
KARA1_f	14	19.3331	6.2	4.43513
KARA2_b	14	13.2509	6.2	3.27387
KARA2_f	14	16.1129	0.75	0.75
KAS14	14	8.0072	6.2	2.60083
KAS15	14	20.5274	6.2	6.12479
KDOCT2	14	16.8493	4.2	4.2
KDOPP	14	34.8032	10	10
KDOPS	5.31	5.31	0.72	0.72
KDUI	14	16.2383	6.2	12.5017
KG6PDC	14	34.0423	6.2	6.02977
L_LACD2	14	21.4822	6.2	25.9861
L_LACD3	14	15.9251	6.2	16.9592
LA4NTpp	14	16.7994	6.2	8.42642
LACZ	14	33.4092	6.2	20.5982
LACZpp	14	13.7271	6.2	5.95951
LADGMDH	14	15.5148	6.2	7.20519
LALDO2x	14	15.7859	6.2	8.55779
LALDO3	14	16.9081	6.2	4.08405
LALGP	14	121.808	6.2	64.1726
LCADi	14	18.246	6.2	6.31292
LCARR	14	17.8922	6.2	11.8015
LCARS_b	14	20.9767	6.2	5.67799
LCARS_f	14	14.859	6.2	3.47922
LCARSyi	14	14.351	6.2	2.63914
LDGUNPD	14	13.3769	6.2	12.3665
LDH_D_b	14	10.7768	6.2	3.13633
LDH_D_f	14	21.897	6.2	11.6444
LDH_D2	14	21.6052	6.2	3.30552
LEUTAi	14	16.3604	6.2	15.0274
LEUTRS	5	5	6.2	2.6812
LGTHL	14	12.7118	6.2	2.65484
LIPAabcpp	14	9.40643	6.2	3.92099
LIPACabcpp	14	12.2229	6.2	2.84748
LIPAMPL	14	12.7103	6.2	4.37621
LIPATPT	14	14.4325	6.2	7.13556
LIPOCT	14	7.73161	6.2	2.58346
LIPOS	14	8.45191	6.2	2.58349
LKDRA_b	14	9.65862	6.2	2.72761
LKDRA_f	14	25.337	6.2	4.09676
LPADSS	14	12.2667	52	52
LPLIPAL1A120pp	14	15.6711	6.2	2.66874
LPLIPAL1A140pp	14	12.7587	6.2	5.94852
LPLIPAL1A141pp	14	21.1594	6.2	2.88204
LPLIPAL1A160pp	14	17.0734	6.2	87.0831
LPLIPAL1A161pp	14	17.8591	6.2	3.99945
LPLIPAL1A180pp	14	11.2886	6.2	2.58335
LPLIPAL1A181pp	14	13.2354	6.2	4.37643
LPLIPAL1E120pp	14	18.9483	6.2	5.01368
LPLIPAL1E140pp	14	22.3221	6.2	2.66874
LPLIPAL1E141pp	14	17.2775	6.2	2.6692
LPLIPAL1E160pp	14	13.6162	6.2	4.17053
LPLIPAL1E161pp	14	14.3368	6.2	3.83249
LPLIPAL1E180pp	14	12.7661	6.2	2.58335
LPLIPAL1E181pp	14	15.2618	6.2	2.58335
LPLIPAL1G120pp	14	14.7844	6.2	2.66874
LPLIPAL1G140pp	14	12.3287	6.2	2.58334
LPLIPAL1G141pp	14	11.7345	6.2	2.58335
LPLIPAL1G160pp	14	20.2025	6.2	2.70879
LPLIPAL1G161pp	14	13.2199	6.2	4.27612
LPLIPAL1G180pp	14	11.589	6.2	3.95557
LPLIPAL1G181pp	14	11.9481	6.2	2.58335
LPLIPAL2A120	14	12.3312	6.2	2.58335
LPLIPAL2A140	14	11.1881	6.2	2.58335
LPLIPAL2A141	14	19.683	6.2	2.58336
LPLIPAL2A160	14	13.7812	6.2	2.81215
LPLIPAL2A161	14	15.0108	6.2	7.05723
LPLIPAL2A180	14	15.8563	6.2	5.23325
LPLIPAL2A181	14	11.1134	6.2	3.63661
LPLIPAL2ATE120	14	12.2042	6.2	4.22623
LPLIPAL2ATE140	14	21.0135	6.2	2.72093
LPLIPAL2ATE141	14	16.7561	6.2	6.71188
LPLIPAL2ATE160	14	16.9753	6.2	7.5419
LPLIPAL2ATE161	14	15.162	6.2	4.57157
LPLIPAL2ATE180	14	15.1034	6.2	2.70183
LPLIPAL2ATE181	14	17.163	6.2	2.71364
LPLIPAL2ATG120	14	11.5483	6.2	4.23983
LPLIPAL2ATG140	14	10.4932	6.2	4.10617
LPLIPAL2ATG141	14	18.1886	6.2	2.70182
LPLIPAL2ATG160	14	11.6571	6.2	11.4369
LPLIPAL2ATG161	14	12.614	6.2	7.93594
LPLIPAL2ATG180	14	9.91181	6.2	3.97288
LPLIPAL2ATG181	14	10.2941	6.2	5.44465
LPLIPAL2E120	14	14.8207	6.2	2.58336
LPLIPAL2E140	14	8.95283	6.2	2.58337
LPLIPAL2E141	14	10.1213	6.2	2.58335
LPLIPAL2E160	14	21.977	6.2	6.30182
LPLIPAL2E161	14	12.9497	6.2	2.92887
LPLIPAL2E180	14	13.0939	6.2	5.9424
LPLIPAL2E181	14	11.4567	6.2	2.58335
LPLIPAL2G120	14	11.4761	6.2	2.58335
LPLIPAL2G140	14	15.2134	6.2	4.53108
LPLIPAL2G141	14	11.1911	6.2	2.58335
LPLIPAL2G160	14	14.0547	6.2	2.81576
LPLIPAL2G161	14	17.0028	6.2	3.28002
LPLIPAL2G180	14	29.2492	6.2	2.80446
LPLIPAL2G181	14	18.2029	6.2	2.80446
LSERDHr_b	14	18.0853	6.2	3.10688
LSERDHr_f	14	17.9604	6.2	3.92371
LYSAM_b	14	20.331	6.2	7.11278
LYSAM_f	14	19.633	6.2	7.31161
LYSDC	30	30	6.2	3.15859
LYSTRS	3.4	3.4	6.2	11.7711
LYXI	14	20.0592	6.2	13.1803
M1PD_b	14	23.1741	6.2	6.80323
M1PD_f	190	190	6.2	5.94835
MACPD	14	46.0972	6.2	4.96079
MALCOAMT	14	6.27456	6.2	2.58373
MALDDH	14	23.2579	6.2	5.98102
MALS	48.1	48.1	6.2	23.4648
MALTATr_b	14	22.064	6.2	2.83412
MALTATr_f	14	15.9228	6.2	9.40485
MAN1PT2	14	19.6428	6.2	48.3394
MAN6PI_b	14	82.065	6.2	16.6521
MAN6PI_f	14	50.0189	6.2	10.9617
MANAO_b	14	25.2866	6.2	18.4367
MANAO_f	14	15.0735	6.2	11.8195
MANPGH	14	28.423	6.2	22.3993
MC6PH	14	16.3163	6.2	298.753
MCITD	14	21.6378	6.2	10.405
MCITL2_b	14	12.8398	6.2	5.66124
MCITL2_f	19	19	6.2	10.7247
MCITS	14	12.3872	6.2	9.79026
MCOATA_b	14	10.3524	6.2	2.64413
MCOATA_f	14	9.95283	6.2	4.91848
MCPST	12.5	12.5	6.2	3.21354
MCTP1App	14	27.4925	6.2	11.8605
MCTP1Bpp	14	13.698	6.2	104.153
MCTP2App	14	47.5224	6.2	34.9434
MDDCP1pp	14	20.2596	6.2	15.137
MDDCP2pp	14	18.3139	6.2	7.36105
MDDCP3pp	14	18.8631	6.2	7.39141
MDDCP4pp	14	15.1333	6.2	3.26959
MDDCP5pp	14	13.8847	6.2	42.2252
MDDEP1pp	14	19.8323	6.2	8.339
MDDEP2pp	14	11.6624	6.2	54.0191
MDDEP3pp	14	17.5732	6.2	9.19766
MDDEP4pp	14	28.8912	6.2	7.31333
MDH_b	931	931	6.2	3.23986
MDH_f	931	931	7.2	7.2
MDH2	14	20.3286	6.2	11.8513
MDH3	14	15.6072	6.2	38.7484
ME1	14	25.6832	6.2	16.9278
ME2	66.6	66.6	6.2	139.585
MECDPDH5	14	13.004	6.2	2.68528
MECDPS	14	20.717	0.09	0.09
MEPCT	25.9	25.9	3.6	3.6
METAT	0.00042	0.00042	0.006	0.006
METGLCUR	14	28.3258	6.2	13.4561
METNA_b	14	23.5457	6.2	7.52388
METNA_f	14	16.7737	6.2	2.73577
METOX1s	14	13.0623	6.2	4.41253
METOX2s	14	18.0125	6.2	8.95653
METS	14	9.84299	0.31	0.31
METSOXR1	14	12.5883	6.2	2.64336
METSOXR2	14	9.88316	6.2	2.62838
METTRS	5.6	5.6	6.2	4.52794
MGSA	203	203	6.2	2.80323
MI1PP	6.5	6.5	6.2	112.234
MICITDr_b	3	3	6.2	11.8568
MICITDr_f	14	12.4815	6.2	6.87107
MLDCP1App	14	22.9106	6.2	3.34743
MLDCP1Bpp	14	18.6346	6.2	10.6132
MLDCP2App	14	13.5279	6.2	17.1587
MLDCP2Bpp	14	18.0895	6.2	19.8654
MLDCP3App	14	11.5336	6.2	3.18675
MLDEP1pp	14	12.8658	6.2	11.8558
MLDEP2pp	14	16.3937	6.2	8.30425
MLTG1	14	30.8226	6.2	17.9476
MLTG2	14	27.1788	6.2	12.3826
MLTG3	14	25.8237	6.2	13.5804
MLTG4	14	55.222	6.2	11.3495
MLTG5	14	19.4987	6.2	14.2537
MLTGY1pp	14	24.6582	6.2	8.79932
MLTGY2pp	14	21.3233	6.2	20.0432
MLTGY3pp	14	14.9134	6.2	7.33651
MLTGY4pp	14	17.7131	6.2	4.05583
MLTP1_b	14	25.7426	6.2	21.7459
MLTP1_f	38	38	6.2	6.85677
MLTP2_b	14	17.0784	6.2	5.59779
MLTP2_f	14	16.1664	6.2	7.5676
MLTP3_b	14	16.75	6.2	2.8609
MLTP3_f	28	28	6.2	5.94995
MMCD	14	15.1681	6.2	6.38557
MMM	14	11.9168	6.2	202.306
MN6PP	14	22.2281	6.2	3.20917
MNNH	0.81	0.81	6.2	15.2337
MOADSUx	14	8.93134	6.2	10.0118
MOAT	14	17.1815	59	59
MOAT2	14	13.1202	59	59
MOAT3C	14	11.7593	6.2	3.09045
MOCDS	14	12.3312	6.2	5.02956
MOCOS	14	17.1333	0.02	0.02
MOGDS	14	17.8098	6.2	5.69086
MOHMT	14	8.59632	0.01	0.01
MOX	14	20.5697	6.2	5.69053
MPTAT	14	23.6588	0.68	0.68
MPTG	14	14.7185	6.2	5.2214
MPTG2	14	18.8661	6.2	3.09772
MPTS	14	21.8383	6.2	2.70936
MPTSS	14	17.3549	1.7	1.7
MSAR	14	22.1794	6.2	4.69252
MTAN	0.32	0.32	6.2	2.61983
MTHFC_b	14	69.7872	6.2	14.995
MTHFC_f	14	42.5142	69	69
MTHFD_b	14	18.8656	6.2	7.99897
MTHFD_f	14	20.9486	69	69
MTHFR2	14	18.8571	2.7	2.7
MTHTHFSs	14	24.9236	6.2	2.5835
MTRPOX	14	124.543	6.2	3.06441
NACODA	14	20.2345	6.2	3.01577
NADDP	1492	1492	6.2	2.955
NADH10	14	32.5258	6.2	6.02084
NADH16pp	14	35.4856	6.2	194.493
NADH17pp	14	28.9045	6.2	37.4207
NADH18pp	14	12.5116	6.2	3.34699
NADH5	14	24.8026	6.2	5.30888
NADH9	14	15.1055	6.2	2.85929
NADHHR	14	17.1637	6.2	5.01758
NADHHS	14	22.9401	6.2	85.8682
NADHPO	14	21.9139	6.2	2.83161
NADHXD	14	23.2584	6.2	18.0727
NADHXE_b	14	34.5352	6.2	3.6545
NADHXE_f	14	17.899	6.2	3.81603
NADK	55	55	1.1	1.1
NADN	14	33.7191	6.2	6.35246
NADPHHR	14	23.8449	6.2	10.0894
NADPHHS	14	18.6222	6.2	9.63131
NADPHQR2	14	14.6646	6.2	7.70029
NADPHQR3	14	25.1972	6.2	8.48008
NADPHQR4	14	14.9688	6.2	4.66943
NADPHXD	14	12.076	6.2	3.00635
NADPHXE_b	14	39.4562	6.2	256.351
NADPHXE_f	14	12.9586	6.2	6.03499
NADPPPS	14	44.0141	6.2	10.1751
NADS1	14	9.55589	0.05	0.05
NADTRHD	14	23.7356	6.2	26.2763
NAMNPP	14	11.0492	6.2	2.58575
NDP3	14	13.9892	6.2	9.47263
NDP7	14	30.7737	6.2	9.36711
NDPK1_b	14	11.5644	6.2	2.72385
NDPK1_f	14	13.2273	6.2	6.12386
NDPK2_b	14	18.5828	6.2	3.65102
NDPK2_f	14	13.9046	6.2	6.83393
NDPK3_b	14	20.229	6.2	6.52119
NDPK3_f	14	12.5356	6.2	4.81033
NDPK4_b	14	16.1525	6.2	7.1532
NDPK4_f	14	11.9067	6.2	3.53878
NDPK5_b	14	27.1603	6.2	2.83998
NDPK5_f	14	18.0356	6.2	2.74025
NDPK6_b	14	12.0582	6.2	2.74495
NDPK6_f	14	9.11925	6.2	2.73766
NDPK7_b	14	20.6289	6.2	2.87567
NDPK7_f	14	9.70671	6.2	2.75584
NDPK8_b	14	12.7035	6.2	4.00497
NDPK8_f	14	8.342	6.2	4.21441
NHFRBO	0.12	0.12	6.2	21.1865
NMNAT	14	20.8253	6.2	2.5852
NMNDA	14	37.0222	6.2	6.5669
NMNN	14	27.3907	6.2	3.48299
NNAM	14	116.468	6.2	3.16125
NNATr_b	14	12.4811	6.2	11.4859
NNATr_f	14	10.0411	4.2	4.2
NNDMBRT	14	14.8126	6.2	8.76586
NNDPR	14	10.4474	0.46	0.46
NO3R1bpp	14	15.835	6.2	48.5149
NO3R1pp	14	33.8485	6.2	111.519
NO3R2bpp	14	17.1414	6.2	6.37453
NO3R2pp	14	94.2861	6.2	429.979
NODOx	14	26.7713	6.2	9.59458
NODOy	14	26.7053	6.2	5.20055
NTD1	24	24	6.2	5.10604
NTD10	14	28.07	6.2	2.59087
NTD10pp	14	24.0637	6.2	4.63051
NTD11	14	11.7056	6.2	2.59049
NTD11pp	14	24.231	6.2	4.48556
NTD12	0.24	0.24	6.2	2.64479
NTD12pp	0.24	0.24	6.2	4.72432
NTD1pp	24	24	6.2	5.01725
NTD2	61	61	6.2	2.70077
NTD2pp	61	61	6.2	7.98409
NTD3	26	26	6.2	3.12758
NTD3pp	26	26	6.2	4.73786
NTD4	91	91	6.2	6.96352
NTD4pp	91	91	6.2	4.58429
NTD5	30.4	30.4	6.2	2.83312
NTD5pp	30.4	30.4	6.2	5.25891
NTD6	14	14	6.2	3.91557
NTD6pp	14	14	6.2	5.03301
NTD7	23	23	6.2	2.69912
NTD7pp	23	23	6.2	4.52314
NTD8	15	15	6.2	2.76094
NTD8pp	15	15	6.2	4.40659
NTD9	65	65	6.2	2.70144
NTD9pp	65	65	6.2	4.99146
NTP1	17.2	17.2	6.2	7.50759
NTP10	14	33.0165	6.2	2.83336
NTP11	14	17.8109	6.2	2.78551
NTP12	14	31.5048	6.2	2.73685
NTP3	0.33	0.33	6.2	6.91274
NTP3pp	0.33	0.33	6.2	2.64285
NTP5	14	15.8045	6.2	8.51986
NTPP1	14	29.8384	6.2	8.11613
NTPP10	14	25.7563	6.2	7.14428
NTPP11	14	32.9755	6.2	2.71247
NTPP2	14	31.7619	6.2	2.82565
NTPP3	17.4	17.4	6.2	14.0607
NTPP4	25.8	25.8	6.2	2.65419
NTPP5	11.6	11.6	6.2	5.91516
NTPP6	14	20.6866	6.2	2.85047
NTPP7	43	43	6.2	2.64385
NTPP8	95	95	6.2	2.64478
NTPP9	14	24.3546	6.2	60.9629
NTPTP1	4000	4000	6.2	7.83331
NTPTP2	14	71.5886	6.2	16.3208
NTRIR2x	14	28.0764	6.2	53.9593
NTRIR3pp	700	700	6.2	278.833
NTRIR4pp	700	700	6.2	208.958
O16A4Lpp	14	11.6884	6.2	6.04249
O16AP1pp	14	28.9535	6.2	5.10956
O16AP2pp	14	27.09	6.2	3.55866
O16AP3pp	14	12.9949	6.2	4.71246
O16AT	14	14.8499	6.2	6.45755
O16AUNDtpp	14	22.409	6.2	15.7131
O16GALFT	14	12.6765	6.2	6.12882
O16GLCT1	14	9.25768	6.2	7.7882
O16GLCT2	14	25.1302	6.2	6.67624
OAADC	14	86.7009	6.2	4.84849
OBTFL	4.33	4.33	6.2	6.08901
OCBT_b	14	21.2238	6.2	5.43273
OCBT_f	3450	3450	6.2	12.7312
OCTDPS	14	8.2975	0.3	0.3
OCTNLL	14	10.3592	6.2	6.2173
OGMEACPD	14	9.43695	2.2e-05	2.2e-05
OGMEACPR	14	20.6311	3.4e-05	3.4e-05
OGMEACPS	14	7.3508	6.8e-05	6.8e-05
OHPBAT_b	14	16.416	6.2	5.56252
OHPBAT_f	14	10.6868	0.001	0.001
OHPHM	14	11.0227	6.2	6.68654
OMBZLM	14	38.1002	6.2	10.4626
OMCDC	14	53.1116	6.2	94.2433
OMMBLHX	14	17.8427	6.2	4.08977
OMMBLHX3	14	8.86648	6.2	2.77276
OMMBLHXy	14	20.0656	6.2	5.98125
OMPDC	5	5	24	24
OMPHHX	14	21.4088	6.2	7.47528
OMPHHXy	14	10.3302	6.2	4.19686
OP4ENH	450	450	6.2	7.27033
OPHBDC	14	10.0829	6.2	2.64027
OPHHX3	14	10.2785	6.2	2.61643
OPHHXy	14	11.6566	6.2	2.58365
OPMEACPD	14	8.45184	2.2e-05	2.2e-05
OPMEACPR	14	21.3223	3.4e-05	3.4e-05
OPMEACPS	14	6.28844	2.4e-05	2.4e-05
ORNDC	14	27.5587	6.2	9.92926
ORPT_b	14	23.8122	6.2	4.98801
ORPT_f	14	12.9215	6.2	3.28998
OXAMTC	14	7.69158	6.2	2.79436
OXCDC	60.7	60.7	6.2	3.13546
OXCOAHDH	14	13.2101	6.2	20.5232
OXDHCOAT	14	8.8332	6.2	7.19732
P5CD	14	27.8634	6.2	49.0893
P5CR	14	22.9503	32	32
PACCOAE	14	12.5093	6.2	6.15838
PACCOAL	14	10.9484	6.2	5.8678
PACOAT	14	18.76	6.2	2.58361
PAI2I	14	37.7338	6.2	2.68847
PAI2T	14	8.08652	6.2	2.64542
PANTS	1.4	1.4	0.02	0.02
PAPA120	14	63.6915	6.2	10.2236
PAPA120pp	14	91.3558	6.2	4.31557
PAPA140	14	95.1745	6.2	9.16838
PAPA140pp	14	121.682	6.2	2.63679
PAPA141	14	69.5686	6.2	2.65081
PAPA141pp	14	87.5862	6.2	4.98406
PAPA160	14	57.9035	6.2	4.49745
PAPA160pp	14	64.3179	6.2	2.62453
PAPA161	14	85.205	6.2	4.93546
PAPA161pp	14	140.276	6.2	4.11748
PAPA180	14	122.262	6.2	4.21485
PAPA180pp	14	66.0423	6.2	4.52283
PAPA181	14	106.866	6.2	5.40753
PAPA181pp	14	17.2137	6.2	2.58335
PAPPT3	14	12.5075	70	70
PAPSR	14	37.7216	6.2	9.15287
PAPSR2	14	17.7325	6.2	7.07229
PCNO_b	14	20.1398	6.2	5.213
PCNO_f	14	11.0737	6.2	5.7313
PDE1	14	232.028	6.2	34.3388
PDE4	14	19.6962	6.2	18.0211
PDH	14	23.1509	6.2	75.0726
PDX5PO2	14	14.2253	6.2	2.5967
PDX5POi	0.13	0.13	0.03	0.03
PDX5PS	14	10.9268	6.2	2.6232
PDXPP	14	40.589	6.2	6.305
PEAMNOpp	14	19.582	6.2	6.97222
PERD_b	14	23.738	6.2	8.09304
PERD_f	14	13.3916	0.02	0.02
PETNT161pp	14	16.3484	6.2	6.55545
PETNT181pp	14	19.6419	6.2	19.4639
PFK	62	62	278	278
PFK_2	62	62	6.2	7.98055
PFK_3	62	62	58	58
PFL	12.8	12.8	6.2	18.4071
PGAMT_b	7.9	7.9	4	4
PGAMT_f	7.9	7.9	6.2	10.0099
PGCD	0.55	0.55	20	20
PGI_b	14	52.4849	6.2	89.8507
PGI_f	14	92.4216	71	71
PGK_b	14	72.2933	42	42
PGK_f	1480	1480	6.2	22.6702
PGL	14	123.621	184	184
PGLYCP	94	94	6.2	2.9419
PGM_b	220	220	6.2	67.4906
PGM_f	14	79.5197	6.2	45.5799
PGMT_b	14	15.5419	6.2	8.16874
PGMT_f	0.006	0.006	6.2	30.9886
PGPP120	14	28.1459	6.2	2.58335
PGPP120pp	14	60.0195	6.2	10.9728
PGPP140	14	66.5038	6.2	2.75589
PGPP140pp	14	38.8062	6.2	2.6414
PGPP141	14	19.4849	6.2	2.58335
PGPP141pp	14	65.9263	6.2	4.86141
PGPP160	14	66.7782	6.2	2.6416
PGPP160pp	14	31.7469	6.2	2.64963
PGPP161	14	73.0053	6.2	2.65214
PGPP161pp	14	70.9863	6.2	2.64128
PGPP180	14	34.4597	6.2	4.82666
PGPP180pp	14	68.2629	6.2	2.64527
PGPP181	14	26.9897	6.2	4.78722
PGPP181pp	14	36.9922	6.2	2.64134
PGSA120	14	50.9822	6.2	2.64935
PGSA140	14	33.3242	6.2	2.64934
PGSA141	14	21.8949	6.2	5.2084
PGSA160	14	18.8957	6.2	2.93272
PGSA161	14	33.6482	6.2	6.51815
PGSA180	14	27.8907	6.2	5.89213
PGSA181	14	18.8556	6.2	2.71306
PHDA	14	33.3764	6.2	8.89589
PHETA1_b	14	14.8815	6.2	8.6133
PHETA1_f	180	180	6.2	45.318
PHETRS	14	16.838	6.2	42.3207
PHYTSpp	6931	6931	6.2	10.6108
PLIPA1A120pp	14	11.9724	6.2	2.58334
PLIPA1A140pp	14	17.0785	6.2	2.58334
PLIPA1A141pp	14	12.3485	6.2	2.58335
PLIPA1A160pp	14	34.6715	6.2	3.5403
PLIPA1A161pp	14	44.3128	6.2	5.99066
PLIPA1A180pp	14	27.5933	6.2	3.4018
PLIPA1A181pp	14	26.8728	6.2	2.59197
PLIPA1E120pp	14	9.65855	6.2	2.58335
PLIPA1E140pp	14	10.9338	6.2	2.58335
PLIPA1E141pp	14	15.8386	6.2	2.58334
PLIPA1E160pp	14	31.9823	6.2	2.58865
PLIPA1E161pp	14	30.1319	6.2	3.3773
PLIPA1E180pp	14	30.6486	6.2	3.08099
PLIPA1E181pp	14	11.9587	6.2	2.58335
PLIPA1G120pp	14	10.8345	6.2	2.58335
PLIPA1G140pp	14	35.2785	6.2	2.59197
PLIPA1G141pp	14	17.2539	6.2	2.58335
PLIPA1G160pp	14	45.7938	6.2	2.59197
PLIPA1G161pp	14	24.9433	6.2	2.59203
PLIPA1G180pp	14	38.6113	6.2	2.98103
PLIPA1G181pp	14	37.7403	6.2	2.59199
PLIPA2A120pp	14	29.6592	6.2	2.58865
PLIPA2A140pp	14	31.422	6.2	2.58865
PLIPA2A141pp	14	37.3963	6.2	2.58865
PLIPA2A160pp	14	27.12	6.2	4.11377
PLIPA2A161pp	14	32.2454	6.2	2.59218
PLIPA2A180pp	14	9.69409	6.2	2.58335
PLIPA2A181pp	14	24.4898	6.2	3.35657
PLIPA2E120pp	14	25.556	6.2	2.91405
PLIPA2E140pp	14	27.9638	6.2	2.68115
PLIPA2E141pp	14	32.0847	6.2	3.27949
PLIPA2E160pp	14	41.8871	6.2	2.60543
PLIPA2E161pp	14	32.4275	6.2	2.59197
PLIPA2E180pp	14	10.8938	6.2	2.58335
PLIPA2E181pp	14	10.6109	6.2	2.58335
PLIPA2G120pp	14	26.4561	6.2	2.59197
PLIPA2G140pp	14	11.0666	6.2	2.58335
PLIPA2G141pp	14	13.0479	6.2	2.58335
PLIPA2G160pp	14	32.8086	6.2	2.59197
PLIPA2G161pp	14	38.6755	6.2	3.29442
PLIPA2G180pp	14	25.6438	6.2	3.24187
PLIPA2G181pp	14	13.7469	6.2	2.58341
PMANM_b	14	13.1788	6.2	4.29511
PMANM_f	14	19.2048	6.2	8.05142
PMDPHT	14	38.9429	6.2	2.63101
PMEACPE	14	94.2387	0.004	0.004
PMPK	0.07	0.07	0.5	0.5
PNSPA	14	23.8766	6.2	5.63044
PNTK	1.14	1.14	0.27	0.27
POAACR	14	10.425	6.2	4.92131
POR5_b	14	12.7417	6.2	14.7168
POR5_f	14	7.94196	6.2	4.50383
POX	14	21.5852	6.2	3.18107
PPA	390	390	6.2	84.2619
PPA2	389	389	6.2	2.70498
PPAKr_b	14	12.4488	6.2	2.76081
PPAKr_f	14	18.0752	6.2	3.33344
PPBNGS	14	11.3154	0.24	0.24
PPC	540	540	46	46
PPCDC	0.833	0.833	0.15	0.15
PPCK	0.67	0.67	6.2	26.9615
PPCSCT	14	21.5624	6.2	4.37436
PPDOy	14	9.54543	6.2	7.66942
PPGPPDP	14	11.1358	6.2	25.2002
PPK	14	14.3951	6.2	8.32182
PPK2	14	12.0173	6.2	10.8439
PPK2r	14	13.9221	6.2	6.10934
PPKr	14	10.2964	6.2	2.97823
PPM_b	14	13.3547	6.2	9.00646
PPM_f	14	15.1947	6.2	44.1442
PPM2_b	14	21.7729	6.2	7.42799
PPM2_f	14	15.9588	6.2	40.8011
PPNCL2	14	6.33501	0.15	0.15
PPND	0.45	0.45	22	22
PPNDH	1890	1890	12	12
PPPGO	14	43.1825	6.2	2.75366
PPPGO3	14	13.0185	0.12	0.12
PPPNDO	14	12.7883	6.2	5.66128
PPS	14	30.4755	6.2	103.025
PPTHpp	14	747.237	6.2	1711.33
PRAGSr_b	14	25.7876	6.2	4.90392
PRAGSr_f	14	11.3488	20	20
PRAIi	32	32	5	5
PRAIS	14	14.0024	10	10
PRAMPC	14	24.9465	22	22
PRASCSi	14	11.6816	3.5	3.5
PRATPP	14	26.92	22	22
PRCPD	14	14.5509	6.2	9.77797
PRFGS	14	8.16112	14	14
PRMICI_b	14	8.69331	6.2	10.6909
PRMICI_f	14	12.2536	10	10
PROD2	14	18.9441	6.2	2.87115
PROD3	14	9.46355	6.2	17.1133
PROTRS	81	81	6.2	2.67859
PRPPS_b	14	18.4081	6.2	2.70207
PRPPS_f	14	21.236	8	8
PSCVT_b	14	12.2979	6.2	12.1251
PSCVT_f	100	100	21	21
PSD120	14	16.8896	6.2	10.7365
PSD140	14	24.0582	6.2	6.52371
PSD141	14	11.0358	6.2	7.34473
PSD160	14	12.7715	6.7	6.7
PSD161	14	19.1008	7.9	7.9
PSD180	14	16.1391	6.2	3.06644
PSD181	14	14.5689	6.2	5.01931
PSERT	14	13.3176	8.3	8.3
PSP_L	1.43	1.43	1481	1481
PSP_Lpp	1.43	1.43	6.2	6.45178
PSSA120	14	19.1991	6.2	6.05747
PSSA140	14	14.0094	6.2	5.17358
PSSA141	14	12.2405	6.2	2.97932
PSSA160	14	14.5321	15	15
PSSA161	14	11.9276	18	18
PSSA180	14	9.34331	6.2	6.27484
PSSA181	14	32.7173	6.2	5.08475
PSURIK	14	10.9947	6.2	5.21434
PTA2	14	37.6316	6.2	24.9811
PTAr_b	120	120	6.2	116.841
PTAr_f	120	120	6.2	152.173
PTHRpp	14	22.3463	6.2	5.98569
PTPATi	12.3	12.3	0.55	0.55
PTRCTA	14	18.4393	6.2	10.0349
PUACGAMS_b	14	20.7273	6.2	22.9352
PUACGAMS_f	14	9.53286	6.2	5.98195
PUNP1_b	3.3	3.3	0.01	0.01
PUNP1_f	3.3	3.3	6.2	4.9318
PUNP2_b	2.01	2.01	6.2	2.73429
PUNP2_f	2.01	2.01	6.2	4.55033
PUNP3_b	2.01	2.01	6.2	2.72316
PUNP3_f	2.01	2.01	6.2	4.45592
PUNP4_b	2.01	2.01	6.2	2.60621
PUNP4_f	2.01	2.01	6.2	4.40991
PUNP5_b	6200	6200	6.2	2.74847
PUNP5_f	6200	6200	6.2	5.2158
PUNP6_b	2.01	2.01	6.2	2.62907
PUNP6_f	2.01	2.01	6.2	5.44628
PUNP7_b	2.01	2.01	6.2	9.08426
PUNP7_f	2.01	2.01	6.2	5.31622
PYAM5PO	14	9.46398	6.2	2.58357
PYDAMK	14	58.1718	6.2	2.58353
PYDXK	14	14.5324	6.2	2.58362
PYDXNK	14	23.6307	6.2	2.58357
PYDXPP	14	51.2441	6.2	8.15831
PYK	14	38.7932	6.2	118.735
PYK2	14	13.6253	6.2	7.68913
PYK3	14	31.49	6.2	12.5057
PYK4	14	14.4657	6.2	6.66091
PYK6	14	22.3275	6.2	6.62744
PYNP2r_b	14	15.3705	6.2	2.90747
PYNP2r_f	14	47.1713	6.2	12.4924
PYROX	14	10.3779	6.2	6.21694
QMO2	14	39.5852	6.2	6.83357
QMO3	14	51.8436	6.2	9.29106
QUINDH	14	12.1161	6.2	2.62201
QUINDHyi	14	26.3621	6.2	2.68357
QULNS	14	9.91801	0.46	0.46
R15BPK	14	16.6425	6.2	4.96172
R1PK	14	14.915	6.2	4.15238
R5PP	4.9	4.9	6.2	2.74482
R5PPpp	4.9	4.9	6.2	6.54735
RBFK	14	7.09138	0.09	0.09
RBFSa	14	13.0307	0.01	0.01
RBFSb	14	9.75264	0.03	0.03
RBK	14	26.5735	6.2	16.4864
RBK_L1	0.84	0.84	6.2	7.35525
RBP4E_b	14	24.7467	6.2	6.15382
RBP4E_f	0.855	0.855	6.2	23.4224
REPHACCOAI_b	14	20.4141	6.2	2.97315
REPHACCOAI_f	14	23.1368	6.2	5.32137
RHAT1	14	22.7473	6.2	9.44512
RHCCE	0.38	0.38	0.003	0.003
RHMND_b	14	22.754	6.2	4.59069
RHMND_f	14	14.8164	6.2	7.8111
RMI_b	14	14.7956	6.2	5.03188
RMI_f	14	15.216	6.2	9.69138
RMK	14	22.8369	6.2	9.42027
RMPA_b	38.3	38.3	6.2	2.81332
RMPA_f	38.3	38.3	6.2	7.19932
RNDR1	14	14.6229	6.2	2.74525
RNDR1b	14	29.1292	6.2	6.3438
RNDR2	14	15.7192	6.2	3.05496
RNDR2b	14	21.7402	6.2	7.70417
RNDR3	14	13.7096	6.2	3.49069
RNDR3b	14	25.2742	6.2	5.44814
RNDR4	14	16.7044	6.2	3.01652
RNDR4b	14	37.0286	6.2	48.2539
RNTR1c2	14	21.8899	6.2	13.675
RNTR2c2	14	16.4828	6.2	8.36421
RNTR3c2	14	12.5712	6.2	9.63254
RNTR4c2	14	12.2149	6.2	4.5566
RPE_b	14	14.8871	6.2	30.1019
RPE_f	2	2	6.2	55.1481
RPI_b	69	69	6.2	23.7759
RPI_f	69	69	6.2	19.7229
RPNTPH	14	27.6583	6.2	239.901
RU5PP	14	122.02	6.2	2.70644
RZ5PP	14	45.5535	6.2	3.94643
S2FE2SR	14	8.68239	6.2	5.91998
S2FE2SS	14	6.00809	6.2	2.58356
S2FE2SS2	14	8.63739	6.2	6.97493
S2FE2ST	14	9.92951	6.2	2.58368
S4FE4SR	14	30.4067	6.2	20.8143
S4FE4ST	14	14.8414	6.2	12.5751
S7PI	14	14.9174	6.2	9.03741
SADH	14	33.9792	6.2	17.4214
SADT2	14	10.5945	6.2	28.4561
SARCOX	14	28.1954	6.2	5.06673
SBTPD_b	14	40.5052	6.2	12.0642
SBTPD_f	14	53.3056	6.2	4.54382
SCYSDS	14	12.2733	6.2	8.35028
SDPDS	266.667	266.667	428	428
SDPTA_b	14	11.6791	7.5	7.5
SDPTA_f	0.3	0.3	6.2	4.80541
SELCYSS	0.0217	0.0217	6.2	3.72201
SELGTHR	14	20.812	6.2	7.47223
SELGTHR2	14	17.8131	6.2	3.01212
SELGTHR3	14	25.4451	6.2	4.10195
SELNPS	14	9.61828	6.2	25.5022
SELR	14	13.7344	6.2	3.68709
SELtpp	14	27.8863	6.2	83.0173
SEPHCHCS	0.05	0.05	6.2	6.69267
SERASr_b	14	10.6378	6.2	37.0085
SERASr_f	14	13.2002	6.2	16.282
SERAT_b	14	34.7143	6.2	15.7883
SERAT_f	16.9	16.9	38	38
SERD_D	1.6	1.6	6.2	7.64087
SERD_L	1.6	1.6	6.2	21.897
SERTRS	14	42.9846	6.2	2.69815
SERTRS2	14	55.0657	6.2	13.1383
SFGTHi	14	45.0684	6.2	18.2604
SGDS	14	37.4775	6.2	21.2496
SGSAD	14	20.0605	6.2	7.81062
SHCHCS3	14	17.3937	6.2	13.1314
SHCHD2	14	11.875	0.34	0.34
SHCHF	14	8.15223	0.34	0.34
SHGO	14	15.5077	6.2	6.21049
SHK3Dr_b	237	237	6.2	8.19567
SHK3Dr_f	237	237	6.2	12.8068
SHKK	14	47.393	6.2	17.0173
SHSL1	166	166	10	10
SLNTtpp	14	40.4772	6.2	3.12707
SOTA	3	3	6.2	6.78607
SPMDAT1	14	25.2352	6.2	9.00046
SPMDAT2	14	19.3841	6.2	5.18842
SPMS	14	16.6934	6.2	5.75827
SPODM	14	52.9288	6.2	11.985
SPODMpp	14	18.4735	6.2	2.99719
SQGH	14	17.4897	6.2	8.71847
SQVOSI	14	66.1526	6.2	14.7729
SSALx	14	24.8067	6.2	6.04249
SSALy	14	36.4017	6.2	8.56387
SUCBZL	14	7.29756	6.2	4.47981
SUCBZS	14	32.9612	6.2	7.09389
SUCDi	14	96.7812	6.2	106.434
SUCOAS_b	44.73	44.73	6.2	10.2219
SUCOAS_f	44.73	44.73	6.2	7.94807
SULR	14	25.7257	6.2	19.8887
SULRi	65	65	6.2	6.74145
T2DECAI_b	14	21.0593	6.2	4.87314
T2DECAI_f	14	12.6613	6.2	2.58335
TAGURr_b	14	37.69	6.2	13.5434
TAGURr_f	14	15.7386	6.2	7.96287
TALA_b	14	31.3739	6.2	4.72441
TALA_f	13	13	6.2	13.8716
TARTD	14	18.6845	6.2	11.1865
TAUDO	14	32.7283	6.2	2.61732
TDP	14	21.7631	6.2	43.8449
TDPADGAT	14	43.5898	6.2	7.53819
TDPAGTA	0.38	0.38	6.2	3.98449
TDPDRE	14	10.0638	6.2	5.1622
TDPDRR	14	22.1412	6.2	3.96898
TDPGDH	14	13.8107	6.2	6.85503
TDSK	14	8.77427	6.2	7.46798
TEO2M	14	15.4298	6.2	8.49021
TGBPA_b	14	10.6636	6.2	3.32293
TGBPA_f	0.015	0.015	6.2	8.71188
THD2pp	14	47.2355	6.2	603.148
ThDPAT	14	24.0746	6.2	5.96609
THDPS	14	18.8815	2.4	2.4
THFAT	14	22.3132	6.2	8.48523
THIORDXi	14	14.2792	6.2	5.98728
THRA	14	46.1959	6.2	14.7691
THRA2	14	18.1148	6.2	4.96374
THRA2i	14	20.7398	6.2	10.0638
THRAi	14	25.8859	6.2	2.72908
THRD	88	88	6.2	20.7191
THRD_L	14	22.9212	6.2	15.8432
THRS	4	4	4	4
THRTRS	90	90	6.2	10.301
THZPSN3	14	6.00566	6.2	2.7164
TKT1_b	14	26.7235	6.2	6.04692
TKT1_f	14	58.1788	6.2	50.8067
TKT2_b	14	42.5579	6.2	41.613
TKT2_f	14	90.5605	6.2	90.0182
TMAOR1	14	84.7705	6.2	27.7955
TMAOR1pp	14	10.6343	6.2	7.32365
TMAOR2	14	15.4283	6.2	11.7237
TMAOR2pp	14	9.06275	6.2	5.20218
TMDK1	14	10.5087	6.2	2.77319
TMDPP_b	14	20.5429	6.2	3.38465
TMDPP_f	1770	1770	6.2	8.46639
TMDS	0.28	0.28	7.4	7.4
TMK	14	14.2911	6.2	2.5838
TMPK	14	17.1905	0.23	0.23
TMPPP	14	25.8938	0.02	0.02
TPI_b	14	44.1222	6.2	36.794
TPI_f	14	61.6478	72	72
TPRDCOAS	14	14.2921	6.2	6.48781
TRDR	14	29.5687	6.2	10.0068
TRE6PH	14	19.3991	6.2	8.71335
TRE6PP	14	23.2783	6.2	2.66036
TRE6PS	3.2	3.2	6.2	7.34171
TREH	199	199	6.2	5.47903
TREHpp	199	199	6.2	11.7777
TRPAS2_b	14	8.84114	5	5
TRPAS2_f	4	4	6.2	6.64151
TRPS1	6.64	6.64	6.2	2.89705
TRPS2	0.23	0.23	6.2	2.58589
TRPS3	0.005	0.005	6.2	9.92775
TRPTRS	1.5	1.5	6.2	6.43525
TRSARr_b	14	25.122	6.2	6.06759
TRSARr_f	14	31.689	6.2	14.9751
TYRL	14	11.2419	0.006	0.006
TYROXDApp	14	19.4153	6.2	3.43806
TYRPpp	14	21.9762	6.2	2.64919
TYRTA_b	14	10.7534	6.2	6.69528
TYRTA_f	14	12.4667	6.2	19.3189
TYRTRS	0.74	0.74	6.2	3.88426
U23GAAT	14	10.744	36	36
UAAGDS	14	9.44147	8	8
UACGALPpp	14	34.497	6.2	3.84635
UACGAMPpp	14	49.506	6.2	3.24238
UACMAMO	14	31.0743	6.2	9.58798
UAG2E_b	14	14.9377	6.2	17.9885
UAG2E_f	7.1	7.1	6.2	15.8914
UAGAAT_b	14	10.384	6.2	2.74308
UAGAAT_f	14	15.2786	6.2	4.87442
UAGCVT	4.75	4.75	3.3	3.3
UAGDP	330	330	16	16
UAGPT3	14	9.52785	17	17
UAMAGS	14	7.15066	29	29
UAMAS	14	7.607	14	14
UAPGR	14	16.3627	43	43
UDCPDP	9	9	6.2	4.19344
UDCPDPpp	9	9	6.2	6.19526
UDCPDPS	14	6.40693	0.14	0.14
UDCPPtppi	14	13.4657	6.2	3.72991
UDPG4E_b	960	960	6.2	16.5516
UDPG4E_f	23.9	23.9	6.2	3.78273
UDPGALM	14	13.0337	6.2	181.007
UDPGALPpp	14	48.144	6.2	4.19318
UDPGD	14	11.1303	6.2	13.7023
UDPGDC	14	62.4863	6.2	2.89695
UDPGPpp	14	36.4358	6.2	3.8826
UDPGPT_b	14	18.9177	6.2	12.8898
UDPGPT_f	14	20.8993	6.2	18.7375
UDPKAAT_b	14	30.6364	6.2	12.2595
UDPKAAT_f	14	7.42498	6.2	3.01171
UGCIAMH	14	38.1404	6.2	71.6508
UGLCURPpp	14	38.8751	6.2	3.98878
UGLT_b	14	12.0602	6.2	2.94694
UGLT_f	62	62	6.2	18.8587
UGLYCH	14	34.4747	6.2	25.3937
UGMDDS	18	18	16	16
UHGADA	14	17.5866	21	21
ULA4NFT	14	69.7454	6.2	3.96876
ULA4Ntppi	14	18.5197	6.2	10.2405
UM3PL	14	6.47311	6.2	2.61702
UM4PCP	14	31.8755	6.2	2.58926
UM4PL	14	6.43036	6.2	2.5857
UMPK_b	14	16.7401	6.2	7.72606
UMPK_f	14	32.6647	6.2	11.6736
UPLA4FNF	14	28.9809	6.2	214.516
UPLA4FNT	14	12.3398	6.2	8.99567
UPP3MT	14	8.11887	6.2	2.6265
UPP3S	500	500	1	1
UPPDC1	14	23.7039	0.81	0.81
UPPRT	14	19.3877	6.2	2.8202
URACPAH	14	35.6746	6.2	6.49994
URDGLYCD	14	12.9351	6.2	2.87376
URIC	14	32.6548	6.2	16.844
URIH	10.85	10.85	6.2	3.43282
URIK1	14	12.2024	6.2	5.39543
URIK2	14	9.98681	6.2	2.62045
USHD	14	37.773	6.2	5.68753
VALTA_b	14	36.2972	8.8	8.8
VALTA_f	14	7.17478	6.2	2.63142
VALTRS	50	50	6.2	25752.9
VPAMTr_b	14	9.81224	6.2	2.8355
VPAMTr_f	14	10.8035	6.2	5.81006
WCOS	14	9.6922	6.2	21.8167
X5PL3E	14	18.8245	6.2	66.9406
XAND	14	17.5519	6.2	18.1993
XPPT	150	150	6.2	2.89997
XTSNH	14	16.704	6.2	133.896
XYHDL	14	35.5372	6.2	48.5436
XYLI1_b	14	11.6068	6.2	3.37332
XYLI1_f	14	12.7208	6.2	6.65296
XYLI2_b	14	12.2846	6.2	16.3772
XYLI2_f	14	11.4076	6.2	10.3239
XYLK	14	10.4299	6.2	6.8893
XYLK2	14	23.5466	6.2	12.3701
YUMPS_b	14	19.8142	6.2	32.5165
YUMPS_f	14	23.0058	6.2	4.99227
